# Supplementary material for: Investigating the Stability of Individual Carboxylate-Rich Alicyclic Molecules Under Simulated Environmental Irradiation and Microbial Incubation Conditions
Source: Environ Sci Technol. 2025 Aug 14;59(33):17571–80. doi: 10.1021/acs.est.5c01958 (PMC12392460; doi:10.1021/acs.est.5c01958)
Supplement: Supplementary file 2 [file es5c01958_si_002.xlsx]

## Sheet: output_Batch1
cmp		masses of interest	rounded 3	rounded row (3)	flag	row ID	row m/z	row retention time	blank_rep3.mzXML Peak area	blank_rep1.mzXML Peak area	Sol_ASW_3.mzXML Peak area	blank_rep2.mzXML Peak area	C_MQ_3.mzXML Peak area	C_MQ_2.mzXML Peak area	C_ASW_2.mzXML Peak area	Sol_MQ_3.mzXML Peak area	Sol_MQ_2.mzXML Peak area	C_MQ_1.mzXML Peak area	Sol_MQ_1.mzXML Peak area	C_ASW_1.mzXML Peak area	Sol_ASW_2.mzXML Peak area	C_ASW_3.mzXML Peak area	Sol_ASW_1.mzXML Peak area	C_L_zero.mzXML Peak area	C_CSW_3.mzXML Peak area	C_L_3.mzXML Peak area	BIO22_2.mzXML Peak area	C_CSW_2.mzXML Peak area	C_CSW_1.mzXML Peak area	C_L_2.mzXML Peak area	C_L_1.mzXML Peak area	BIO22_3.mzXML Peak area	BIO22_1.mzXML Peak area	Sol_L_2.mzXML Peak area	Sol_L_3.mzXML Peak area	Sol_L_1.mzXML Peak area
CRAM	1	269.103	269.1	150.89	#N/A	383	150.887	0.733461	28.1911	88.4574	116.377	26.5895	57.3963	57.2404	487.205	40.2975	39.5349	80.856	136.04	337.668	1584.52	1282.17	4407.31	41.9336	109.886	0	51.92	418.91	218.324	91.4206	22.6472	77.7702	1048.3	119.917	62.7366	46.1989
CRAM	2	313.093	313.09	151.02	#N/A	2706	151.015	1.60303	0	0	0	0	0	0	0	0	0	0	0	0	0	0	0	17.1568	0	0	0	0	0	70.3032	64.9924	42.0134	56.2097	813.433	867.948	754.919
CRAM	3	267.087	267.09	151.02	#N/A	7288	151.024	6.02609	0	0	0	0	0	0	0	0	0	0	0	0	0	0	0	86.5464	0	124.144	360.25	14.961	0	315.356	163.192	698.493	618.797	31.3614	34.0639	0
CRAM	4	311.077	311.08	151.03	#N/A	699	151.027	0.963967	0	0	0	0	0	0	0	42.227	0	0	38.5823	0	0	399.463	42.5794	0	0	0	0	0	0	0	0	0	0	0	0	89.3326
Oleanolic acid	5	455.353	455.35	151.04	#N/A	14641	151.041	7.55723	185.164	379.156	703.686	331.999	765.814	692.526	706.263	761.29	746.291	655.442	826.991	854.74	948.901	696.01	673.595	306.99	614.078	593.014	393.641	632.106	547.502	606.746	567.341	713.235	523.571	678.146	657.432	665.782
Cholic acid	6	407.28	407.28	151.04	#N/A	7581	151.041	6.02897	488.469	603.466	1108.86	633.324	556.011	472.586	604.897	678.892	681.891	813.469	660.312	620.428	1506.05	803.82	860.132	164.596	488.697	139.288	321.097	542.027	785.071	173.585	239.052	412.052	608.302	109.343	187.378	284.589
Leu-gly-gly	7	244.13	244.13	151.04	#N/A	5580	151.041	5.66636	57.7375	84.619	67.3755	66.7337	23.6281	128.216	134.576	200.935	608.015	193.871	195.733	31.9809	223.273	220.186	178.786	164.596	1556.98	111.016	44.2882	2689.5	2379.15	70.5018	113.557	70.4073	68.2271	328.591	466.363	384.343
Syringic acid	8	197.046	197.05	151.04	#N/A	3849	151.041	3.20777	0	46.9955	297.043	25.0155	106.85	136.173	159.181	301.629	295.249	197.091	154.784	250.054	538.604	179.307	457.861	410.433	393.34	230.678	215.256	105.611	236.24	144.046	194.842	333.435	292.197	750.369	665.939	818.572
Guanosine monophosphate	9	362.051	362.05	151.08	#N/A	11667	151.077	6.69906	24.9087	24.2563	45.2999	28.402	0	0	32.0594	946.385	918.376	0	438.826	0	21.982	21.8145	21.7661	40.5311	85.1236	181.128	127.532	177.922	82.5691	118.656	101.77	85.7634	108.696	350.74	384.574	483.511
Glycyrhizzic acid	10	821.397	821.4	151.11	#N/A	8985	151.113	6.26712	0	0	21.4491	0	0	0	0	92.784	83.6666	0	47.3031	0	16.8117	0	0	20.3248	243.365	26.1377	62.5842	286.601	296.488	43.1426	62.0711	69.824	56.3201	751.559	778.597	791.15
Raffinose	11	503.162	503.16	151.11	#N/A	6735	151.113	5.91575	0	0	21.4491	0	0	0	0	981.397	635.076	0	372.992	0	168.868	0	0	20.8818	152.961	22.1017	21.3433	318.062	205.562	90.3139	51.4437	142.369	130.681	411.272	509.744	838.456
Malonic	12	369.083	369.08	152.04	#N/A	3419	152.036	2.02721	0	0	0	0	0	0	0	0	0	0	0	0	0	0	0	119.916	0	100.372	211.212	19.7571	39.5194	182.089	177.166	383.379	365.544	744.349	707.777	700.394
Fraxin	13	369.083	369.08	152.04	#N/A	15012	152.036	7.58751	0	0	95.5428	0	27.5705	87.1696	27.8688	37.7069	55.767	64.9729	68.1667	45.1974	72.1327	66.5065	44.9902	234.662	244.433	385.67	397.913	395.283	329.017	502.788	448.511	805.453	857.802	41.0818	40.2943	19.5715
hippuric	14	178.051	178.05	152.88	#N/A	378	152.884	0.745068	28.9268	105.794	136.485	37.8269	64.3657	62.8103	581.766	42.0912	50.9378	71.312	167.56	392.289	1525.97	1561.21	5337.86	20.3551	167.052	28.1683	99.8189	396.313	241.788	106.222	25.3389	109.898	1297.72	143.23	68.8875	29.6433
cholic 2	15	443.26	443.26	152.92	#N/A	241	152.918	0.668809	23.3076	48.7871	94.795	24.6166	133.03	86.0154	33.448	137.011	76.6402	170.231	34.4818	24.1375	18.208	45.249	475.614	121.45	74.7264	80.1785	55.9728	106.318	49.6285	41.498	113.037	23.2308	294.674	32.5462	449.016	118.183
cholic 3	16	453.27	453.27	152.98	#N/A	600	152.982	0.707168	158.869	141.683	137.801	167.212	183.887	123.531	124.429	63.9153	70.1662	214.792	109.139	160.938	18.328	121.316	0	306.837	586.297	270.283	20.5182	674.265	562.65	164.248	209.393	222.575	74.6371	220.158	83.7504	242.884
cholic 4	17	815.57	815.57	153	#N/A	6844	153.002	5.91299	0	0	0	0	0	0	0	0	0	0	0	0	0	0	0	111.446	0	52.6767	148.749	25.8299	36.4141	178.916	224.896	307.491	288.585	278.445	207.996	119.035
				153.02	#N/A	1913	153.019	1.21804	62.8607	37.6811	132.49	38.0883	34.4228	43.2257	28.0425	106.273	155.077	41.3772	125.972	63.5338	340.753	77.7882	100.063	542.104	782.28	379.024	479.179	978.259	998.09	349.857	677.262	493.761	1265.07	110.033	156.546	292.249
				153.02	#N/A	3706	153.02	2.49952	0	47.3102	0	0	0	33.701	0	0	25.7488	22.4582	22.9296	0	0	0	0	342.47	548.279	242.008	139.727	1150.94	938.467	231.787	158.978	66.9336	189.357	436.699	543.9	411.707
				153.02	#N/A	5861	153.02	5.65156	512.296	474.533	2400.26	465.708	1873.68	1843.22	1277.91	2015.21	2284.61	1691.81	1407.61	1263.57	2535.09	1647.65	1869.79	281.427	686.991	442.797	449.621	600.609	522.425	526.411	608.31	666.89	609.128	744.155	635.273	775.709
				153.02	#N/A	2657	153.02	1.67832	22.0499	28.6715	226.879	25.6024	296.279	217.343	184.393	235.216	232.36	238.16	129.265	178.798	165.966	263.521	182.263	411.914	1205.14	343.939	452.539	1732.44	1621.39	354.65	395.479	845.319	1076.34	230.679	420.293	257.493
				153.06	#N/A	3776	153.056	2.54495	0	0	0	0	0	0	0	0	0	0	25.621	0	0	0	0	403.442	563.514	492.902	404.121	791.498	826.654	459.817	450.626	510.641	721.414	811.091	819.499	1169.75
				153.06	#N/A	3652	153.056	2.39375	0	0	0	0	0	0	0	0	0	0	25.621	0	0	0	0	414.073	346.242	564.285	404.121	609.496	708.162	459.817	485.837	577.777	563.239	291.803	551.905	903.032
				153.06	#N/A	4701	153.056	5.23508	0	0	72.8076	0	51.5103	48.4397	38.9219	22.2447	60.457	44.9002	46.6051	26.3266	81.0978	45.3963	112.204	281.723	462.106	237.597	325.434	448.82	454.671	557.197	378.074	626.774	490.923	744.923	654.99	934.012
				153.06	#N/A	1516	153.056	1.27175	0	0	0	0	0	0	0	102.276	44.7333	0	79.6518	0	85.0106	0	0	637.082	637.725	307.919	249.163	900.755	856.694	735.433	282.516	639.343	249.234	157.026	566.921	624.458
				153.06	#N/A	2861	153.056	1.69865	0	0	0	0	0	0	0	134.181	129.479	0	133.025	0	158.012	0	22.0914	594.458	1035.67	262.481	284.382	422.967	420.461	548.331	322.654	606.803	207.568	868.514	1355.65	774.916
				153.06	#N/A	12324	153.056	7.01489	165.448	205.463	254.917	184.381	289.879	297.278	255.403	265.52	231.842	282.92	63.4743	262.153	483.415	330.556	299.952	21.7806	101.104	30.7572	69.5111	369.381	109.688	104.177	99.391	161.653	51.8157	359.652	219.112	447.375
				153.06	#N/A	3895	153.056	3.37804	0	0	0	0	0	0	0	0	0	0	0	0	151.699	0	101.145	118.812	968.721	215.461	36.0895	1439.37	628.376	317.353	303.854	213.283	519.262	946.301	1300.8	789.755
				153.06	#N/A	4098	153.056	4.76094	0	0	0	0	0	0	0	140.835	22.8273	0	409.406	0	80.5088	0	21.1522	320.798	687.271	259.255	304.52	840.414	942.831	452.931	349.129	347.883	659.632	1017.27	1004.91	2086.74
				153.06	#N/A	6472	153.056	5.5725	23.2011	0	176.856	23.7243	131.037	121.829	99.4354	111.758	139.546	128.055	104.965	79.6477	281.377	111.879	175.809	203.38	656.74	99.7845	98.1515	581.285	683.527	176.259	263.324	85.9849	173.322	312.583	586.111	451.938
				153.06	#N/A	3377	153.056	2.01598	0	0	0	0	0	0	0	26.0781	50.9706	0	25.1749	0	69.7325	0	20.0045	210.5	352.014	250.856	814.061	708.504	732.936	524.473	546.127	542.639	232.706	1270.18	1539.6	1283.87
				153.09	#N/A	4565	153.093	5.4747	0	0	0	0	0	0	0	150.157	136.105	0	43.3664	0	50.3332	0	22.6926	281.186	497.632	111.168	166.925	805.715	697.72	251.112	262.324	323.788	370.157	462.653	421.622	556.195
				153.09	#N/A	6476	153.093	6.2855	0	0	72.5242	0	19.9164	44.9882	0	305.014	71.0517	20.6903	108.547	0	525.056	38.9086	177.976	135.811	1415.88	214.491	383.022	1701.62	1887.53	610.754	435.674	522.197	231.125	557.376	935.236	944.802
				153.09	#N/A	9331	153.093	6.50425	0	21.7639	67.4528	25.4378	39.6979	44.9882	32.7085	176.047	117.977	121.518	230.949	15.9567	1736.06	21.5911	218.332	162.417	2437.93	175.366	383.022	3472.29	2815.21	610.754	435.674	807.669	1119.88	1222.72	784.605	2021.39
				153.09	#N/A	11001	153.093	6.9844	469.836	493.968	542.498	543.632	382.338	640.268	1095.64	395.047	289.476	439.439	697.824	1048.2	3884.59	1385.72	534.356	470.994	1829.47	544.823	714.728	1475.84	2020.76	791.211	896.134	896.275	1193.51	1294.55	1738.85	1924.1
				153.13	#N/A	12322	153.129	7.0429	0	0	1139.96	0	19.4637	68.7224	1228.45	1557.93	1184.39	25.2699	3400.8	1657.81	836.26	1511.83	918.492	19.239	62.2848	132.116	692.871	265.631	136.959	119.253	341.778	3386.72	1158.05	564.906	1479.68	224.786
				153.13	#N/A	15485	153.129	7.76922	99.1307	120.03	623.426	134.242	215.817	1812.73	743.599	1742.22	714.89	251.254	793.583	707.444	785.259	589.176	971.548	98.6714	745.93	83.864	281.187	1104.26	1018.66	155.765	230.705	762.693	689.545	984.979	947.111	778.683
				153.87	#N/A	520	153.869	0.745518	232.091	249.727	87.8813	280.904	79.0735	83.5315	175.645	122.881	64.7617	49.7709	139.685	164.489	329.127	90.8969	555.068	143.299	281.135	63.8452	78.4132	298.934	273.615	39.6199	44.2006	47.6342	140.616	63.1124	87.7811	74.0556
				154.06	#N/A	203	154.063	0.681635	0	0	54.8727	0	0	0	0	155.769	49.0877	0	149.623	0	0	16.6379	0	0	0	0	150.194	0	0	0	0	306.8	98.2141	367.126	274.965	4430.22
				154.06	#N/A	18684	154.064	9.33297	60.1552	66.3362	202.668	46.144	451.29	526.714	211.486	161.389	183.946	443.865	100.92	187.773	180.094	183.811	151.487	95.1549	82.3851	123.052	211.742	118.347	127.396	178.982	225.841	541.426	230.452	113.659	86.7307	103.628
				154.88	#N/A	434	154.881	0.728245	0	0	39.2478	0	22.2128	0	272.405	20.8467	0	0	78.3667	215.805	492.555	566.084	1940.58	0	30.3047	0	27.705	150.045	38.0526	30.7834	0	43.6102	416.959	52.5679	26.5123	0
				154.9	#N/A	447	154.9	0.750551	890.146	785.346	717.934	849.329	204.807	181.943	371.59	288.679	183.74	239.764	181.926	191.712	384.715	389.739	1063.82	524.804	507.933	119.987	236.768	316.695	181.446	190.969	236.758	157.967	1216.63	608.483	681.389	481.058
				154.92	#N/A	385	154.92	0.766121	422.044	324.285	139.398	389.968	234.284	269.516	1451.73	684.1	389.782	236.754	584.602	734.424	2364.54	3111.91	5394.12	1283.85	2150.21	165.877	737.783	4663.7	1723.06	219.711	163.039	1123.56	7112.88	461.503	2642.53	388.816
				154.93	#N/A	69	154.932	0.679593	25.2998	38.0039	73.6839	57.8838	37.1008	56.1032	36.9463	1503.82	51.0443	27.6429	27.7575	28.7329	0	42.4619	0	174.709	376.535	146.822	46.2429	3565.31	640.138	23.6392	100.313	22.7141	56.4054	93.9822	127.158	75.4092
				154.96	#N/A	23	154.961	0.608263	775.816	700.309	585.376	762.954	250.465	570.835	383.483	260.146	299.328	335.327	576.872	64.6758	369.434	383.899	321.011	110.999	35.3398	194.27	394.917	27.5752	38.4037	181.804	177.427	457.393	341.773	232.505	138.818	590.594
				154.99	#N/A	8840	154.992	6.36019	0	0	0	0	0	0	0	0	0	0	0	0	81.4863	0	79.859	0	0	0	0	0	0	0	0	29.4419	23.868	353.168	414.019	494.877
				155	#N/A	1798	154.999	1.24755	0	0	0	0	0	0	0	85.9038	99.6691	22.598	31.2903	0	28.9485	0	27.6855	51.5274	456.801	49.212	17.7458	508.367	440.307	59.2899	60.0732	161.283	123.75	1471.42	1720.76	1402.55
				155	#N/A	3783	154.999	2.79664	0	0	0	0	0	0	0	0	0	0	0	0	0	0	0	0	140.95	0	17.113	318.845	217.74	14.9147	80.0206	148.101	103.908	2894.67	3877.8	3170.2
				155	#N/A	633	155.003	0.854843	70.7475	62.6523	141.425	71.0233	77.5146	29.4361	127.626	98.1649	193.61	212.112	28.6518	71.8342	34.7611	76.764	38.4614	1115	647.457	566.601	81.2302	1352.45	1683.59	369.285	227.363	118.225	469.932	98.5015	537.131	599.499
				155.01	#N/A	2807	155.01	1.67093	0	0	0	0	0	0	0	0	0	0	0	0	0	0	0	16.7099	0	75.5605	77.4119	0	19.2168	74.0133	82.2211	148.769	125.055	565.299	725.565	592.65
				155.02	#N/A	8657	155.017	6.30695	0	0	0	0	0	0	0	0	0	0	0	0	0	0	0	27.8258	0	23.8836	0	16.2867	14.7342	38.5106	131.904	27.8322	24.5338	274.721	313.942	292.822
				155.04	#N/A	3856	155.036	3.31594	0	0	0	0	0	0	0	0	0	0	0	0	0	0	0	72.0414	280.37	22.5348	21.0221	651.995	390.446	161.593	115.595	126.39	207.358	466.476	562.645	1264.9
				155.04	#N/A	3799	155.036	2.39708	0	0	284.878	0	201.833	139.604	40.3181	438.438	412.488	123.255	211.376	53.311	496.738	83.6735	386.212	315.781	555.333	433.066	744.641	647.404	602.373	775.163	668.325	1861.23	1873.01	6297.9	6758.17	7021.15
				155.04	#N/A	2871	155.036	1.21913	93.6944	135.428	627.942	67.3744	449.671	924.69	363.223	487.285	567.147	441.617	223.759	509.637	328.173	437.685	405.807	613.8	2858.2	393.599	238.366	3282.21	3281.74	480.293	520.676	535.418	349.623	1672.65	1744.92	2402.76
				155.04	#N/A	3558	155.036	2.35419	0	0	273.161	0	250.935	188.159	53.6234	438.438	494.969	136.932	252.743	147.488	560.034	96.0032	416.984	315.781	640.947	433.066	674.892	899.077	976.184	629.033	603.343	1969.42	1745.01	2081.14	2322.5	2295.06
				155.07	#N/A	3667	155.072	2.24998	0	0	0	0	0	0	0	0	0	0	22.6876	0	81.258	0	23.7582	320.293	1774.27	419.16	523.333	2446.3	2532.21	747.78	194.256	975.359	356.279	699.404	472.865	350.005
				155.07	#N/A	11924	155.072	6.97749	98.821	85.7212	144.218	96.8675	217.947	244.399	201.928	385.267	559.462	186.246	197.095	215.347	1223.04	246.349	236.721	70.5247	106.602	37.1928	138.81	156.731	325.346	68.9137	109.911	97.8894	285.581	360.487	503.078	407.729
				155.07	#N/A	2360	155.072	1.75737	0	0	47.03	0	0	0	0	98.8237	91.385	0	25.6278	0	241.299	0	48.9056	282.087	572.573	115.912	357.939	834.016	917.159	376.909	313.623	328.22	356.279	353.234	602.505	636.056
				155.07	#N/A	6075	155.072	5.75444	28.0832	30.4582	207.864	26.4104	161.205	128.482	60.1887	233.161	160.215	15.5193	194.236	37.8937	348.585	132.325	220.046	136.511	424.913	59.33	349.272	628.745	455.342	187.171	153.77	300.838	309.969	709.969	489.58	574.928
				155.07	#N/A	4127	155.072	4.39664	0	0	69.2265	0	93.9012	0	0	21.9689	77.5654	0	0	0	222.647	24.5529	157.291	368.227	1331.25	354.163	534.353	1749.1	1785.02	632.484	554.876	513.317	764.153	2713.94	2904.3	3028.72
				155.07	#N/A	4001	155.072	4.29174	0	0	69.2265	0	93.9012	0	0	0	0	0	0	0	113.699	24.5529	0	284.141	972.953	616.361	636.966	1494.92	1512.67	558.542	869.004	963.305	788.969	818.951	707.527	910.632
				155.07	#N/A	4401	155.072	5.10367	0	0	82.1222	0	56.4447	46.7419	87.4049	73.001	46.3901	53.0251	23.5058	145.116	374.68	140.574	148.839	91.3604	504.928	147.279	197.785	680.08	590.209	306.97	184.449	161.251	247.173	870.542	379.293	478.956
				155.11	#N/A	10745	155.108	7.04994	0	0	46.7968	0	18.8072	69.3894	21.4969	251.225	185.81	20.543	328.975	23.7533	350.645	41.7807	307.853	25.1346	1074.34	94.9136	238.674	3076.5	2931.98	81.0387	62.7815	222.75	195.619	1615.58	1235.64	923.811
				155.11	#N/A	10348	155.108	6.36845	0	0	161.46	0	206.266	180.544	78.7588	576.104	408.934	123.066	458.036	98.6506	708.034	83.5434	522.211	28.0302	10750.2	62.4933	258.347	13242.6	12960.2	42.2232	106.552	554.497	195.619	848.128	405.617	1271.9
				155.14	#N/A	9673	155.145	6.50326	33.13	22.6581	1098.83	27.3808	2468.59	3005.46	638.379	584.418	352.576	3226.63	647.807	604.69	806.395	975.356	527.289	129.847	171.775	181.045	1763.84	324.433	59.8786	274.668	234.901	3228.28	1168.14	654.723	336.384	214.187
				155.99	#N/A	972	155.989	0.982103	0	0	0	0	0	137.434	0	0	0	0	0	0	0	0	0	253.814	270.62	68.6407	0	374.339	703.427	0	0	0	0	0	0	0
				156.07	#N/A	2883	156.069	1.65476	0	0	0	0	0	0	0	0	0	0	32.3454	0	0	0	0	19.8606	17.1251	36.4784	19.4519	31.1062	53.7002	31.6268	122.081	84.8508	42.9115	2706.67	2656.55	2886.83
				156.07	#N/A	3473	156.069	2.17051	0	0	0	0	0	0	0	0	0	0	0	0	0	0	0	19.8606	119.358	0	0	166.367	161.407	60.2332	20.9085	15.3671	20.8445	553.377	615.84	961.253
				156.9	#N/A	433	156.897	0.751813	534.638	264.189	387.798	485.46	81.6469	112.48	218.664	102.81	114.78	141.858	107.095	131.596	104.412	297.096	453.353	144.86	125.26	69.1214	358.305	172.988	283.288	129.477	116.761	92.6605	649.076	212.505	347.494	270.757
				156.92	#N/A	384	156.917	0.763019	36.1813	26.289	85.0563	73.006	0	21.105	509.225	225.63	90.0162	22.4535	141.914	231.742	804.967	965.155	1716.65	271.599	528.846	40.6527	340.82	1238.17	523.787	72.5023	53.1632	710.149	1985.76	202.323	596.931	128.991
				156.93	#N/A	70	156.934	0.729012	23.2574	0	40.2918	18.6427	22.2814	21.105	36.6618	843.864	32.054	0	23.6947	25.2917	21.2279	80.3188	40.787	21.3869	129.58	40.6527	16.283	1425.9	262.284	0	39.6804	45.7135	57.2796	64.0892	110.166	36.7066
				156.97	#N/A	3608	156.97	2.33663	0	0	763.644	0	321.662	297.712	356.031	639.747	857.15	243.333	442.947	300.796	740.213	429.485	512.499	111.416	276.749	185.054	202.546	259.358	270.708	308.08	240.548	457.916	457.311	585.27	670.194	582.345
				157	#N/A	2821	156.997	1.61725	0	0	0	0	0	0	0	0	0	0	0	0	0	0	0	15.8873	0	20.0073	0	16.6296	176.827	45.8357	44.2259	0	0	380.34	630.368	527.153
				157	#N/A	1958	156.997	1.31463	119.271	106.044	67.9052	98.2304	26.2334	416.692	0	223.063	458.183	30.7803	89.6068	0	540.116	35.7612	428.617	1259.4	1495.02	451.594	97.8103	2150.55	2663.58	120.713	26.5628	113.54	202.804	540.57	591.761	1042.12
				157.01	#N/A	19007	157.012	9.78487	411.263	218.744	264.406	439.888	248.703	1021.32	918.221	319.726	185.47	1724.8	374.714	336.247	228.151	708.486	416.882	164.102	220.912	472.204	71.922	100.32	132.31	251.676	1278.89	142.322	320.8	80.157	39.5292	109.558
				157.01	#N/A	539	157.013	0.84837	112.801	311.653	469.161	148.556	524.726	455.14	337.659	308.174	506.644	595.792	239.71	339.538	112.141	204.648	342.684	558.926	341.553	187.884	210.89	828.583	243.544	250.023	361.832	196.056	174.854	290.496	268.77	246.627
				157.01	#N/A	2974	157.015	1.84647	58.3554	167.528	471.857	47.3871	1012.51	1336.42	1277.12	2530.04	3248.45	2457.18	1033.81	627.386	0	649.139	55.2066	594.419	107.491	0	0	131.505	188.623	0	0	0	21.1941	482.056	361.705	399.621
				157.05	#N/A	7795	157.051	6.15114	1543.17	1310.56	1847.06	886.577	302.569	317.315	357.82	584.736	1327.56	201.579	753.862	297.467	344.706	353.874	929.303	216.459	1547.01	121.937	294.378	3123.53	998.379	83.8813	174.534	202.556	317.098	713.936	517.667	709.975
				157.05	#N/A	5273	157.051	5.24321	1150.03	1405.39	1123.07	560.824	271.866	438.997	511.432	475.385	515.098	361.337	482.6	287.918	907.56	407.122	722.476	367.412	15859.1	520.583	781.387	21214.3	21815.7	490.672	288.114	545.225	487.834	4084.06	3570.55	6495.13
				157.05	#N/A	3120	157.051	2.04364	1701.42	1466.55	855.216	1736.46	1539.81	1994.77	616.607	1567.64	1567.56	1109.7	1155.55	647.704	1119.78	763.117	1100.85	651.762	43957	751.107	1202.7	64730.7	67718.3	889.279	1172.19	2589	3482.96	11304.8	13600.1	14104.2
				157.05	#N/A	4101	157.051	4.68072	1690.1	1451.18	1182.51	1808.09	1517.25	1232.37	1164.48	1347.19	1405.07	604.819	1274.74	597.867	869.721	1387.12	1877.45	712.312	5434.33	685.349	668.375	9201.2	9598.85	803.688	781.788	625.136	673.282	51290.4	67259.9	63537.5
				157.05	#N/A	3745	157.051	2.48767	1600.02	1482.35	1517.6	1766.88	510.514	614.089	511.235	1053.28	1305.18	606.742	1324.04	324.52	584.46	302.697	1580.9	445.972	3169.44	355.24	416.085	5796.92	9909.25	528.655	521.155	542.445	905.202	3384.54	6010.82	11466.8
				157.05	#N/A	3969	157.051	3.98624	570.15	833.64	643.413	997.293	385.99	534.585	293.826	486.069	780.838	420.075	575.519	96.5757	1328.23	517.004	1121.3	660.688	3243.51	1060.17	1271.26	7469.69	1014.3	524.293	573.352	483.355	536.103	6897.8	6462.99	7731.34
				157.05	#N/A	3823	157.051	3.01469	1683.4	1538.06	1025.43	1806.19	1255.89	1338.05	1302.27	1709.33	1332.04	928.795	1636.39	1060.06	1859.98	1242.62	1275.42	719.087	62721.3	1155.61	706.332	101951	107350	711.274	1397.04	1706.62	2256.36	8571.91	9277.33	9763.49
				157.09	#N/A	3761	157.088	2.59773	0	0	0	0	0	0	0	0	0	0	0	0	0	0	0	16.9454	745.582	49.0881	20.2362	864.557	899.68	38.9421	123.897	140.389	197.056	255.939	289.48	510.387
				157.09	#N/A	4274	157.088	4.93389	0	0	0	0	0	19.3993	0	0	0	0	0	0	24.627	0	26.3327	220.279	428.335	96.4531	114.037	630.045	379.218	396.205	281.011	183.982	186.807	575.558	1357.93	1176.12
				157.09	#N/A	11061	157.088	6.76466	0	0	195.979	21.1699	161.761	94.4696	38.2971	266.857	410.449	199.908	254.357	48.0522	598.562	23.2775	382.585	37.807	155.106	107.325	91.2763	133.598	127.778	54.5143	40.8324	62.405	47.0426	335.231	600.876	514.493
				157.09	#N/A	15231	157.088	7.77832	0	0	35.9753	0	18.2456	19.3214	35.6519	23.5765	148.039	20.5524	213.311	17.9405	368.461	34.447	390.166	22.4271	47.5193	61.9896	44.0146	94.1465	69.4762	85.0482	50.4083	145.826	136.607	2651.03	165.913	299.155
				157.09	#N/A	3938	157.088	3.81838	0	0	0	0	0	0	0	0	0	0	0	0	47.9672	0	0	18.2069	736.841	18.6005	18.2915	1265.24	938.053	34.5977	23.2254	59.2738	196.635	455.575	730.951	723.963
				157.09	#N/A	6358	157.088	6.17334	76.5259	30.6398	677.347	75.9392	263.276	461.655	283.385	583.484	1277.77	266.827	842.608	93.4697	1378.46	266.273	556.214	32.5235	446.416	85.8261	86.7625	525.456	572.03	100.43	85.6402	127.368	222.031	1708.79	924.42	1617.29
				157.09	#N/A	2166	157.088	1.35952	0	0	0	0	72.9755	50.8668	0	60.9447	23.0692	0	0	0	50.588	0	45.3726	15.9942	2014.53	37.5716	15.7332	2677.76	2776.69	24.1178	19.93	55.7118	34.4346	32.9328	47.4499	147.625
				157.12	#N/A	13056	157.124	7.26966	0	0	0	0	0	21.7522	0	116.044	74.8055	0	67.2403	0	17.3947	0	16.1926	0	311.615	0	0	407.063	270.357	0	14.5322	0	0	27.3383	89.8684	43.5384
				158.08	#N/A	3637	158.083	2.61988	0	0	142.635	0	0	22.1492	50.766	0	0	0	23.1222	0	0	0	47.4972	78.6464	0	17.336	94.782	78.8786	25.3026	42.5993	34.098	159.04	188.383	876.874	1215.48	1321.26
				158.08	#N/A	4540	158.083	5.14129	0	0	2443.55	22.1976	209.029	1694.4	1443.35	472.66	557.504	317.956	698.82	173.963	806.992	712.768	1217.33	1080.82	363.07	272.479	2438.41	1661.67	244.852	814.26	175.289	2026.06	3438.54	298.67	1509.55	2165.18
				158.08	#N/A	2770	158.083	1.63225	0	0	896.221	0	175.093	313.065	926.104	1025.49	737.45	252.803	4066.23	1561.96	1778.46	897.046	903.694	296.551	463.944	130.953	1672.4	762.305	537.322	279.191	537.505	8414.73	1792.29	868.864	3251.19	443.365
				158.08	#N/A	4190	158.083	4.81875	0	0	2402.04	0	251.309	1689.67	1576.89	396.099	415.736	344.302	571.851	193.883	366.609	826.662	834.946	988.775	288.443	281.807	2469.78	1725.96	190.275	796.074	188.744	1833.11	2788.66	671.438	1203.58	1727.76
				158.85	#N/A	431	158.847	0.755112	181.148	140.016	43.8232	155.169	98.2066	119.191	70.5916	29.4499	54.1169	109.192	92.3492	67.1407	305.292	178.421	620.948	168.837	91.2696	138.572	63.496	144.568	159.055	82.4662	71.7261	249.73	346.653	72.1075	62.7192	117.685
				158.93	#N/A	71	158.925	0.720582	30.0188	57.0832	21.756	62.2209	46.8345	23.4812	62.3362	529.509	0	23.9212	37.3414	34.9011	19.7849	45.9099	26.7974	0	34.2725	0	0	38.2741	22.804	37.4978	29.837	0	70.3815	25.5079	34.5934	0
				158.98	#N/A	18909	158.979	9.44472	970.583	552.326	1619.48	1011.75	1396.16	1620.89	1381.21	357.941	1341.3	448.193	1038.45	678.98	456.674	818.635	591.413	249.797	523.422	1024.07	676.401	618.599	560.086	653.94	282.202	586.413	568.688	348.588	245.823	258.601
				158.98	#N/A	20277	158.979	13.8415	1948.6	2422.29	1705.53	2375.46	2162.77	1941.07	4023.66	1884.25	2217.44	2817.74	2329.62	3080.93	3222.82	2782.55	3787.45	2655.52	2090.05	2204.63	2192.84	3744.03	2870.8	2414.98	2547.11	1604.52	4401.36	2139.5	1992.84	2792.18
				158.98	#N/A	20302	158.979	14.2379	5486.58	2699.3	2326.56	5898.31	2891.04	4794.12	5946.15	1357.18	1291.83	4370.66	796.055	7379.39	5609.28	4158.92	6301.97	4726.32	1239.11	1489.16	4311.54	6589.38	3513.77	1821.48	3283.05	5250.2	7348.86	1487.32	859.721	6501.62
				158.98	#N/A	28	158.979	0.644752	486.305	666.594	2229.58	518.757	1839.34	724.492	14355.4	3534.67	2469.54	631.914	4291.89	10550.1	19926.9	20924.5	28647.1	1370.66	6251.24	1778.17	4992.12	12169	5027.7	2369.53	2176.79	7053.39	19176.1	6238.55	4743.52	1913.19
				159.03	#N/A	700	159.031	0.970722	0	0	109.743	0	38.8283	35.241	33.5818	121.996	150.898	33.7044	84.527	55.2923	88.1991	70.875	98.5189	281.18	638.851	32.4645	47.6521	667.942	214.248	80.9523	121.529	537.115	110.224	469.464	325.772	324.646
				159.07	#N/A	16911	159.067	8.26831	1342.08	252.226	754.73	526.608	1760.7	376.248	297.086	1272.32	855.493	741.265	396.848	566.098	765.564	344.242	712.904	208.849	1173.82	153.843	536.308	612.198	533.796	218.415	286.041	382.623	132.658	2257.93	1676.79	5074.25
				159.07	#N/A	6157	159.067	5.47172	931.022	1734.46	3183.86	2269.88	3581.83	5881.96	1889.9	2607.67	2399.43	4683.1	1965.73	2035.3	5797.95	2876.2	3957.91	1126.27	2917.44	904.913	1368.77	5438.85	3715.64	1062.17	1085.06	3458.49	1886.05	11296.1	14758.3	14858.4
				159.07	#N/A	2403	159.067	1.72083	1089.21	517.485	1002.24	352.304	1056.23	415.085	334.574	812.359	574.709	1365.35	439.487	1132.18	1483.2	448.443	1054.89	790.737	3047.55	636.134	375.652	3423.14	4224.67	831.725	844.489	698.421	823.862	5128.27	5914.85	5712.79
				159.07	#N/A	4257	159.067	4.76242	1594.39	2438.52	1634.72	2306.94	1107.93	1025.19	1570.18	2926.58	2696.63	677.812	1948.58	2090.23	2683.85	1717.06	1997.7	2087.02	42045.2	842.886	539.261	56131.1	59564.4	1328.36	573.767	829.281	8781.65	16692.3	19059	22501.4
				159.07	#N/A	4049	159.067	4.42759	1708.89	1559.06	9150.08	1630.49	1753.95	7833.22	1714.32	7913.52	5637.5	2872.62	4920.8	2332.12	7441.72	2104.36	7483.01	1842.31	25031.5	1315.55	3978.85	6669.43	5962.73	1405.09	2200.52	7550.11	12383.4	26704.1	30103.3	34190.3
				159.1	#N/A	10567	159.103	6.72246	0	21.0915	222.635	21.7284	200.882	291.544	73.5722	419.441	476.547	191.52	419.257	144.649	771.395	59.5242	674.018	38.4052	1117.25	22.4468	26.76	1521.66	1343.87	46.5174	25.8286	86.8433	128.167	2031.86	2693.9	3594.3
				159.1	#N/A	8734	159.103	6.33444	22.0309	0	48.4606	0	0	79.9146	0	86.7654	53.0505	24.7086	57.5688	17.3807	261.933	15.1453	87.8539	122.999	25.0786	18.8193	831.246	37.256	75.9409	19.0647	25.8286	989.709	2226.49	195.671	205.469	278.124
				159.1	#N/A	14937	159.103	7.63069	478.864	558.837	1480.37	475.217	879.941	1425.32	1816.24	3370.34	3515.39	1274.86	2201.84	2478.87	14330.2	2234.5	8488.39	470.974	647.611	565.406	438.064	977.042	876.255	621.312	598.061	894.458	1125.25	7639.85	5994.69	9996.83
				159.1	#N/A	12643	159.103	7.10818	229.51	231.949	559.464	220.933	690.242	526.936	266.831	864.005	1338.84	723.353	1201.68	534.773	1748.77	623.971	1295.67	205.497	1182.7	295.974	505.731	1881.25	1871.29	239.621	330.416	673.006	779.456	3774.48	3541.19	3133.11
				160.84	#N/A	1573	160.843	0.794323	3174.49	4624.9	1040.75	3107.93	1013.23	1755.17	2034.77	1420.56	2126.8	1684.07	4429.63	2088.14	4077.23	4669.25	10872.4	6258.07	3109.77	1328.33	1358.05	3631.12	3752.21	2226.36	2288.7	7081.04	6537.75	2388.37	2284.6	3144.33
				160.84	#N/A	2688	160.843	1.51415	1161.78	944.77	206.169	1281.22	930.697	399.073	389.089	158.362	157.177	122.976	1141.12	474.173	1854.41	306.031	2237.1	0	19.907	0	15.5139	0	0	0	0	23.652	30.521	0	21.5354	0
				160.84	#N/A	3228	160.843	2.02325	1491.35	1656.43	629.025	1282.18	896.315	505.88	891.876	455.365	251.037	25.0951	3095.71	153.404	1896.56	1327.83	3248.18	18.079	109.64	0	15.5139	17.8807	0	0	0	23.652	30.521	0	0	0
				160.84	#N/A	3595	160.843	2.24034	1049.76	4111.18	880.1	985.001	870.712	278.547	866.63	761.991	228.434	25.0951	2486.54	91.2075	3246.91	1249	3797.36	18.079	35.0519	0	16.8956	17.8807	0	0	0	20.261	0	0	0	0
				160.98	#N/A	67	160.977	0.647263	51.3228	83.6022	320.856	56.518	58.363	105.407	1954.79	485.789	358.826	112.979	452.608	1547.1	2780.73	2930.95	4066.45	233.907	893.942	204.531	694.802	1721.49	641.106	271.959	271.608	1002.55	2726.92	874.083	634.585	259.392
				161	#N/A	757	161.002	0.990059	0	0	0	0	0	0	0	0	405.173	0	0	22.0337	0	0	0	83.6163	53.9721	0	17.295	89.346	49.9912	15.9065	29.0412	430.211	0	40.6072	41.9079	17.6342
				161	#N/A	2774	161.002	1.62023	0	0	38.5557	0	35.0054	47.2091	0	156.529	375.206	29.0415	0	25.8708	40.5945	26.4541	240.802	0	225.855	0	0	249.879	200.849	0	0	196.544	17.0608	132.269	108.954	48.8563
				161	#N/A	4116	161.002	4.67946	59.8622	65.6514	745.507	54.7038	502.013	450.012	412.175	334.456	489.05	493.382	387.587	435.132	628.405	482.663	409.018	36.0808	170.197	183.218	135.705	203.766	235.194	241.578	323.292	327.604	400.468	320.551	230.228	407.365
				161.02	#N/A	4591	161.025	5.2374	0	0	0	0	0	0	0	0	20.6139	0	0	0	55.279	0	23.1128	23.7096	121.321	17.9128	23.1032	275.651	174.168	25.7742	85.4656	62.2908	114.454	2777.17	2902.74	3194.93
				161.02	#N/A	8129	161.025	6.05482	0	0	0	0	82.3384	91.3514	79.1851	0	0	77.632	0	87.3051	36.2616	79.9515	18.4911	120.435	148.996	36.7948	108.194	130.962	138.198	57.4271	82.6836	287.852	244.137	316.483	252.324	315.897
				161.02	#N/A	5349	161.025	5.55587	0	0	0	0	0	0	0	0	91.3159	0	0	0	52.9838	0	56.3981	109.635	296.584	201.505	108.491	529.511	525.529	176.263	277.228	217.719	229.083	1743.96	1122.79	1311.34
				161.02	#N/A	10428	161.025	6.74285	0	21.995	0	0	42.1941	18.067	17.3777	139.106	288.364	0	59.3584	0	255.782	44.8929	98.5063	94.773	149.146	50.6393	66.8446	129.134	165.555	105.176	52.6035	40.5587	44.2407	551.809	415.189	679.803
				161.02	#N/A	3896	161.025	3.51571	0	0	0	0	0	0	0	0	0	0	0	0	90.702	0	0	18.4088	0	0	17.7681	34.6889	50.0382	72.6254	60.574	131.53	61.5796	4351.06	6052.35	6118.29
				161.02	#N/A	1535	161.025	1.11034	0	0	0	0	0	0	0	0	0	0	0	0	0	0	0	34.7681	135.912	37.3972	39.318	120.411	112.012	44.4172	132.592	153.594	106.153	1262.52	1884	1475.3
				161.05	#N/A	19590	161.046	11.8863	869.182	3828.41	707.113	741.773	1984.95	10203.6	1233.92	3251.96	7497.75	2077.36	13354.4	6018.6	2616.03	3159.92	6653.05	2132.14	3463.8	4595.22	2134.74	3295.41	17177.4	5196.52	6235.06	3665.6	6098.01	7348.69	1471.27	3654.59
				161.05	#N/A	18331	161.046	9.03264	4703.43	4761.07	4493.01	2493.9	1525.71	1825.87	963.933	1467.7	1019.29	13728	2466.35	13353.4	1591.65	1432.37	2602.8	26489.6	821.239	2118.08	2512.99	1219.64	2224.83	1607.33	1872.73	1655.91	2353.76	1336.9	1045.42	2997.25
				161.05	#N/A	20183	161.046	13.7085	980.796	3659.48	1602.4	1518.78	1630.05	3850.59	2684.82	3283.13	862.51	10262.8	1844.92	8109.2	6673.01	688.593	2544.96	8812.89	5648.8	5975.1	8279.62	9082.55	4337.7	2948.14	16846.2	1193.05	15457.5	6704.62	1268.76	10950.5
				161.05	#N/A	17339	161.046	8.52265	4408.55	13009.4	438.911	1767.8	1092.62	1066.75	10217.2	520.252	715.958	14667.9	1271.74	19611.5	655.098	1500.18	1444.51	2173.96	4212.99	1040.62	8153.05	891.294	3935.12	1701.3	10327.1	541.81	3188.61	2228.17	2878.92	5504.07
				161.05	#N/A	19433	161.046	11.3617	5055.98	1964.95	403.944	1052.12	656.646	1407.78	1000.08	4776.11	4189.53	6062.47	1334.9	3229.9	6732.77	5925.47	11324.1	2211.03	2649	5869.21	1576.72	9306.03	3391.23	9833.57	8956.82	5355.1	14755.3	7858.95	1284.43	13048.1
				161.05	#N/A	16273	161.046	8.0379	4088.47	12070.1	1972.13	5115.92	3828.87	4433.93	3268.24	625.854	710.121	16698.6	6048.44	12949.2	3007.84	603.54	11479.4	16949.1	2773.49	1424.16	1768.19	4068.3	7348.05	4850.82	12197	1816.42	5066.66	2228.17	875.059	6271.54
				161.05	#N/A	18758	161.046	9.44445	3450.94	13801.4	471.396	7761.27	665.717	9142.01	9979.42	1195.78	772.673	12311.5	1295.22	18404.3	1363.86	6146.06	3057.08	2359.81	1060.57	1545.5	1722.88	958.13	3947.11	2408.9	7963.6	1360.72	3358.14	1136.37	1243.1	4296.49
				161.05	#N/A	19057	161.046	9.95247	4810.79	13771.3	4343.37	7503.88	722.531	5210.54	9600.06	4623.21	8113.96	20912.8	12805.1	9007.08	701.8	6056.61	1197.18	2257.33	2365.03	7102.77	1163.75	2549.86	4019.43	1730.19	3061.15	974.408	1972.56	1102.83	911.447	3487.68
				161.05	#N/A	19239	161.046	10.2753	4858.95	14572	4074.28	7771.44	5971.26	10057.7	9549.54	4977.73	7848.9	21965.3	11201.8	19428.7	6121.67	5736.49	11768.5	26154.8	6786.56	6636.7	9854.92	10535.5	1794.39	1990.99	20519.9	3910.23	16852.8	822.354	6070.54	7776.55
				161.05	#N/A	1010	161.046	1.1385	2370.74	5607.05	592.33	3370.04	3526.82	5282.45	3888.08	2519.52	1690.95	5821.45	3251.63	6523.81	3020.31	2261.53	1450.03	1302.2	3429.95	1033.82	3094.85	3967.47	3701.58	1080.84	2910.38	1869.81	2600.19	1281.91	1427.97	1395.06
				161.06	#N/A	5819	161.061	5.68722	0	0	0	0	0	0	0	25.3614	85.6947	0	0	0	84.0546	0	0	32.9237	71.512	83.2757	65.1084	109.807	169.936	163.16	101.765	103.282	154.009	737.232	859.036	546.137
				161.06	#N/A	13021	161.061	6.90354	0	0	274.414	0	164.791	133.755	112.715	250.059	301.339	140.947	137.545	152.037	281.362	135.864	213.232	70.2937	66.0455	81.1382	191.51	125.649	79.2004	144.201	121.525	408.315	159.925	766.015	614.619	1021.29
				161.06	#N/A	6973	161.061	6.07016	0	0	0	0	23.495	38.519	28.8236	218.824	670.271	27.283	114.95	26.6333	377.124	46.9868	197.534	82.5676	191.807	172.461	131.962	304.677	202.742	163.16	145.016	161.909	118.196	995.472	1225.72	1244.03
				161.08	#N/A	2856	161.083	1.69843	0	0	36.8109	0	26.2609	0	0	0	0	0	0	0	200.617	0	0	0	1259.22	0	0	1774.07	1536.17	0	38.9729	15.1024	0	87.9978	211.148	40.0004
				161.08	#N/A	3939	161.083	3.86028	0	0	0	0	0	0	0	0	0	0	0	0	253.877	52.3095	112.696	0	239.567	0	0	449.793	482.452	0	16.6246	16.3389	0	494.812	721.839	923.814
				161.1	#N/A	10266	161.098	6.55708	0	0	0	0	627.565	407.623	382.694	0	37.3686	137.334	0	142.649	112.048	390.207	124.881	26.3063	235.295	131.58	195.336	198.815	300.291	173.033	223.383	374.16	303.181	70.0202	242.311	167.332
				161.1	#N/A	7423	161.098	6.04537	0	0	0	0	488.923	456.681	434.2	0	23.4254	464.193	0	494.883	0	479.57	18.8235	95.9782	351.743	671.258	648.656	993.042	801.98	669.337	740.771	1501.03	1189.09	255.572	111.93	189.606
				161.1	#N/A	14022	161.098	7.35613	0	0	0	0	936.738	367.677	527.044	0	0	74.5498	0	87.3082	36.851	641.449	0	25.6822	63.4931	64.0597	99.382	108.628	95.6145	212.656	123.927	280.014	148.347	171.268	67.6863	52.3059
				161.99	#N/A	2000	161.987	1.31171	0	0	0	0	0	0	0	0	0	0	0	0	0	0	0	96.9092	242.958	102.008	86.4468	264.831	276.207	169.363	177.373	143.644	141.124	119.07	152.627	90.9262
				161.99	#N/A	349	161.995	0.715828	0	0	30.257	0	0	26.3615	0	86.7905	72.8776	0	55.9952	0	0	0	0	0	0	0	145.388	0	0	0	30.043	111.699	89.3623	101.322	23.4318	558.745
				162.02	#N/A	14640	162.02	7.56804	0	0	38.0381	21.4851	24.3193	19.7217	426.737	21.8291	43.7827	0	60.2169	17.7044	35.6471	20.3712	42.1252	174.65	21.2798	441.752	278.769	49.9009	29.8281	752.779	404.671	280.176	312.193	27.7497	32.9226	46.7893
				162.05	#N/A	4275	162.052	4.95307	0	25.3739	0	0	0	0	0	0	0	277.429	0	75.2153	0	0	0	72.819	0	0	15.835	23.6028	66.6142	25.0002	95.5451	101.766	61.1809	602.066	586.213	663.131
				162.84	#N/A	1574	162.84	0.797244	3943.06	4073.55	1063.2	1813.93	979.89	1744.62	1953.98	1426.61	2029.06	1338.88	4372.06	1984.24	4161.44	4561.49	10574.2	6134.64	3025.03	1399.09	1298.62	3580.81	3712.37	2161.67	2238.03	6843.7	6414.64	2489.64	2206.52	2996.63
				162.84	#N/A	3020	162.84	1.72279	795.587	1373.35	914.688	875.13	808.064	246.147	289.899	442.497	406.014	23.3967	3410.71	118.785	2818.7	547.058	4807.53	16.4859	30.6181	0	0	0	0	0	0	14.9151	0	0	0	0
				162.84	#N/A	3604	162.84	2.12125	1337.58	4337.34	455.094	753.937	277.189	399.382	488.245	253.424	97.7019	23.4472	2259.82	76.5657	734.882	147.85	3937.59	16.4859	124.667	0	0	0	15.0264	0	0	20.1902	0	0	0	0
				162.95	#N/A	2201	162.953	1.35914	0	0	0	0	0	0	0	0	0	0	0	0	0	0	0	21.9596	0	43.2341	0	16.3857	31.9698	102.559	107.713	111.294	143.421	265.863	548.875	179.781
				163.04	#N/A	15194	163.041	7.73072	0	277.119	297.688	26.0238	506.877	481.377	576.821	544.736	626.105	811.309	101.153	889.117	648.077	724.877	509.061	115.27	132.274	823.467	73.6106	89.4057	147.452	323.139	126.24	190.665	221.788	122.253	133.952	131.919
				163.04	#N/A	6088	163.041	5.7929	74.6116	171.848	115.365	121.325	153.787	178.301	145.947	363.938	403.63	303.845	200.708	224.071	199.109	182.416	409.835	410.84	355.971	308.493	254.368	265.355	277.265	432.875	360.813	368.864	223.151	827.856	513.952	1263.76
				163.04	#N/A	8248	163.041	6.21811	195.049	387.363	355.12	232.134	280.991	250.904	272.523	2471.22	2260.88	244.231	1742.74	385.367	2954.93	254.135	1447.47	172.147	355.971	153.042	109.113	378.529	277.265	120.356	244.865	249.785	219.4	1465.9	1586.92	1806.89
				163.04	#N/A	4579	163.041	5.17039	22.4477	51.7928	51.7627	23.2237	19.0502	64.6516	26.1485	262.735	439.838	176.978	187.641	205.747	292.137	40.6744	217.836	122.153	266.415	149.088	83.9032	418.575	783.774	110.635	137.829	57.4135	267.805	1942.55	2097.79	2139.04
				163.04	#N/A	2829	163.041	1.66316	0	0	0	0	22.3432	118.452	23.4864	0	0	225.811	0	109.089	20.2904	0	39.4703	281.865	129.44	99.7582	145.493	161.149	571.096	126.819	227.46	157.739	139.083	947.292	962.048	1002.16
				163.04	#N/A	4011	163.041	4.28986	0	50.1698	46.9149	25.8164	649.514	183.492	52.1174	317.518	491.807	365.206	267.781	186.651	537.342	155.912	277.036	177.964	390.307	230.473	241.056	456.152	394.732	317.977	479.515	238.443	497.938	5653.03	5439.53	5559.12
				163.04	#N/A	3942	163.041	3.85035	21.9992	100.399	22.031	0	146.732	51.2355	23.4509	238.8	438.194	424.209	183.88	279.806	319.675	0	188.478	356.153	87.5192	72.2141	43.66	382.214	297.444	277.584	148.623	34.4913	43.6709	2248.99	2699.53	2726.74
				163.08	#N/A	12383	163.077	7.37342	95.5654	119.674	175.9	119.03	2867.9	1678.96	201.809	402.539	490.719	2442.28	866.434	208.441	1153.43	313.238	591.028	139.221	366.264	312.487	534.344	451.807	392.359	264.728	385.293	3794.73	896.541	1116.92	1055.82	1435.74
				163.08	#N/A	9587	163.077	6.45611	28.0416	38.3226	146.337	58.3274	76.0213	47.6507	47.7521	139.929	180.731	79.7216	97.3354	45.4164	176.912	55.9258	102.972	172.2	319.663	230.973	104.628	342.946	253.948	189.294	270.666	316.111	281.186	333.809	292.796	362.391
				163.11	#N/A	9834	163.113	6.53536	0	0	0	0	1148.5	1539.17	992.462	565.71	1102.04	1880.43	0	1187.84	2594.04	1256.97	2323.84	69.2445	842.963	938.012	1105.48	1360.28	1236.07	1545.76	1191.73	1866.07	1659.8	2518.19	2250.23	2346.05
				163.11	#N/A	12122	163.113	6.97894	0	0	0	0	215.224	219.013	179.476	0	52.6778	223.307	0	200.506	244.671	213.783	272.192	53.2325	239.143	137.401	220.548	195.81	193.994	284.269	336.735	421.622	465.935	493.87	444.58	555.674
				163.11	#N/A	7280	163.113	5.9988	0	0	0	0	429.902	579.381	458.345	0	0	595.2	0	532.3	160.408	528.666	133.202	40.7395	400.398	398.755	529.237	656.536	559.634	509.49	662.971	938.778	706.029	1047.2	783.444	852.459
				163.84	#N/A	20285	163.841	13.9579	1593.28	419.711	1246.35	677.671	1014.96	772.165	331.89	1247.49	796.281	188.288	518.329	180.494	1020.05	1011.55	868.008	130.036	1360.51	1177.05	799.788	504.402	371.444	413.354	338.583	1763.95	457.513	1040.95	1424.71	665.028
				164.04	#N/A	3390	164.036	2.27887	0	0	0	0	0	0	0	0	0	0	0	0	0	0	0	18.3557	0	23.1692	16.7338	0	0	28.7355	38.8911	23.7628	19.769	2958.59	2538.25	2624.05
				164.04	#N/A	956	164.036	1.02142	0	0	0	0	0	0	0	0	0	0	0	0	0	0	0	77.126	0	19.9264	56.07	0	33.5425	98.1717	50.882	129.71	45.6485	466.933	466.182	432.132
				164.04	#N/A	2171	164.036	1.37644	0	0	0	0	0	0	0	34.2617	143.099	0	32.6661	0	684.483	0	378.751	49.3053	15.3609	46.5296	79.0542	15.3417	33.8708	103.628	170.114	81.7788	45.6485	743.001	729.408	936.415
				164.07	#N/A	5065	164.072	5.37208	0	0	0	0	0	0	0	0	0	0	0	0	0	0	0	15.4543	0	0	22.229	21.6589	15.0802	20.6834	17.6391	54.0777	30.0863	271.476	231.237	714.907
				164.84	#N/A	661	164.837	0.753143	525.831	461.296	219.698	566.598	156.772	168.119	364.547	185.077	309.412	182.528	1390.35	478.653	1422.43	1419.63	3275.15	1885.44	1575.59	344.844	416.127	1118.05	1186.97	550.294	679.074	2216.39	1957.07	772.608	662.44	949.875
				164.93	#N/A	20291	164.928	14.0317	1068.61	6342.19	808.219	1256.87	1528.81	1801.79	1711.93	2227.06	3775.65	5487.5	3015.56	2559.75	1279.4	2253.2	1409.58	2481.96	1399.65	1600.76	2358.43	2875.82	1780.57	3921.51	4728.69	2080.33	1349.51	1286.31	832.187	2672.18
				164.93	#N/A	27	164.929	0.64363	279.366	307.552	570.277	320.403	615.547	1442.08	156.325	1415.69	1383.62	592.465	332.438	115.5	937.398	1043.5	1268.9	1006.31	1219.31	512.958	1164.23	1193.1	988.809	558.504	513.789	608.699	169.874	383.353	1181.87	586.306
				164.95	#N/A	239	164.949	0.693943	242.104	42.2221	27.9841	216.518	46.6253	70.1624	606.397	269.493	123.036	59.7671	49.0403	355.902	381.007	961.128	1607.9	95.1427	679.977	87.0686	317.864	1660.05	625.799	49.3076	70.3404	213.72	1269.86	96.9218	715.145	30.8202
				165.02	#N/A	5103	165.02	5.38152	857.456	1002.47	697.003	665.1	544.387	307.463	242.631	1496.97	2379.7	360.368	771.04	855.763	1731.14	565.158	2339.47	462.088	612.657	418.207	91.7497	991.616	595.296	90.3892	186.302	310.357	225.228	5302.12	5458.98	7067.65
				165.02	#N/A	1425	165.02	1.14666	0	0	35.7509	0	0	0	25.5514	19.1578	19.8778	23.0074	0	22.9614	24.3106	23.6142	56.3389	225.233	313.384	105.155	87.0339	387.723	124.115	81.2313	74.7395	89.313	110.967	1998.39	1903.95	2256.22
				165.02	#N/A	2913	165.02	1.7288	23.1476	0	83.3376	25.1177	116.058	73.4577	85.4248	566.327	689.945	127.542	250.687	116.954	812.458	119.105	763.634	172.725	454.291	135.155	113.536	511.241	414.643	164.596	345.454	328.51	389.1	17909.3	20565.7	22720.5
				165.02	#N/A	4150	165.02	4.74081	565.383	311.153	797.702	552.641	607.183	411.853	908.842	1359.15	2447.52	664.486	566.553	1036.4	3004.81	569.365	3238.48	360.757	424.675	307.238	415.377	382.502	327.932	241.094	447.602	247.815	684.982	6014.38	6468.35	8720.58
				165.02	#N/A	3577	165.02	2.31554	24.0208	24.7945	92.9966	0	76.7363	75.6836	100.197	169.277	328.429	25.7896	45.9805	80.3936	350.83	77.5633	333.686	195.278	180.376	167.215	62.3946	147.991	214.248	110.734	245.781	192.523	157.278	6651.71	7511.84	7811.49
				165.02	#N/A	3955	165.02	3.93727	267.347	337.315	2254.58	313.615	2097.75	1287.14	1910.8	4618.23	5022.36	1009.1	3060.5	1836.7	14715.2	2687.3	9098.73	1203.62	2283.07	1188.11	3036.71	4559.07	3639.39	1432.77	1340.41	5558.85	10650.4	45683.9	50911.4	54448.7
				165.02	#N/A	3790	165.022	2.81137	0	25.7598	23.4067	45.9131	74.8085	169.534	118.433	22.3014	24.0501	145.228	23.2442	194.562	0	105.272	22.036	325.505	87.1384	1326.47	564.736	232.151	145.756	2027.19	1136.95	149.968	1287.86	71.5884	330.817	464.213
				165.03	#N/A	1091	165.029	1.0528	0	0	0	0	0	0	0	0	0	0	0	0	0	0	0	14.6408	0	0	0	19.8512	16.8935	49.0202	20.258	20.7205	18.561	1391.82	1439.58	1546.79
				165.03	#N/A	2609	165.032	1.56892	0	0	0	0	0	0	0	0	0	0	0	0	20.8968	0	0	0	0	0	0	0	0	33.8164	21.2162	18.1756	18.561	1113.81	1360.51	1382.86
				165.04	#N/A	10265	165.039	6.67813	0	0	0	0	0	0	0	0	0	0	0	0	0	0	0	196.952	0	264.978	304.984	15.1203	19.0535	300.561	308.823	636.323	506.82	17.4695	0	21.8762
				165.04	#N/A	19738	165.041	13.0682	380.756	171.875	513.856	1495.47	595.269	466.053	804.636	227.658	13596.4	1013.1	11766.5	13854	386.28	308.225	476.242	1656.21	83.9069	305.9	1805.45	766.466	398.267	583.59	984.19	250.532	9385.85	1460.73	235.057	445.244
				165.04	#N/A	19638	165.041	12.4292	0	24.509	0	276.813	0	120.552	175.979	0	3673.81	135.459	6740.42	5481.66	125.636	0	320.61	1585.02	0	21.3785	1371.08	60.4893	109.542	19.3694	538.032	0	726.567	460.166	0	1223.3
				165.04	#N/A	19412	165.041	11.6671	0	0	0	0	0	0	0	0	1593.18	86.772	3192.4	121.057	0	0	0	48646.2	0	0	37.2956	0	0	0	34.8896	0	0	17.6883	0	33.4726
				165.06	#N/A	3778	165.056	2.72397	0	0	0	0	0	0	0	0	0	0	0	0	0	0	0	99.1073	83.661	51.3556	95.8937	352.004	191.899	95.7002	231.61	220.933	101.601	749.826	707.767	730.507
				165.06	#N/A	16595	165.056	8.17998	47.9977	59.0033	133.096	53.1294	115.653	100.424	87.4378	204.644	74.6661	53.2125	86.7059	97.0519	267.969	181.754	152.839	126.347	6191.49	141.8	237.482	9667.19	9386.44	105.011	207.478	596.73	292.277	307.761	371.68	393.57
				165.06	#N/A	17360	165.056	8.54253	69.512	65.4365	239.122	64.2045	377.086	396.31	282.394	278.53	353.493	383.223	171.673	284.386	330.98	375.23	199.262	154.274	1570.52	295.774	145.77	2047.11	2089.52	377.601	396.563	576.514	368.453	331.453	393.016	329.581
				165.09	#N/A	8364	165.093	6.14617	0	0	0	0	0	0	0	133.233	66.094	0	17.6388	0	0	0	0	177.63	68.3283	167.675	79.1457	266.653	234.041	313.253	188.514	446.872	172.102	187.334	974.794	851.403
				165.09	#N/A	10452	165.093	6.74293	0	0	41.1495	0	56.1136	81.2499	238.024	180.089	195.498	71.854	22.5804	157.849	141.492	308.174	158.834	122.98	365.687	112.847	98.6474	367.734	410.839	185.719	134.391	234.56	122.974	783.926	474.467	1061.65
				165.84	#N/A	20284	165.838	13.9565	1461.46	398.026	1177.17	599.236	947	736.271	302.19	1179.51	742.783	187.383	517.111	174.503	951.247	976.323	793.98	126.438	1314.37	1130.51	760.662	460.919	140.97	380.987	303.522	1651.58	416.04	1027.57	1345.61	653.039
				166.02	#N/A	1468	166.016	1.05469	0	0	0	0	0	0	0	0	0	0	0	0	0	0	0	15.2937	0	0	17.3835	0	0	69.4951	26.5221	22.9321	42.1093	828.05	1177.18	697.868
				166.02	#N/A	10624	166.016	6.68894	0	0	0	0	0	0	0	0	0	0	0	0	0	0	0	0	0	0	15.1422	0	0	0	15.4723	22.8823	43.5199	973.759	1049.1	1090.93
				167.02	#N/A	705	167.022	0.928982	0	0	610.885	0	0	0	0	472.609	0	0	275.977	0	398.801	263.171	371.523	17.0166	0	0	101.512	0	0	0	0	30.5109	16.4503	39.874	34.0824	53.8127
				167.03	#N/A	3133	167.033	1.87858	3572.21	3390.97	3129.71	3211.92	1300.81	1058.59	682.971	1362.23	1244.99	816.488	789.46	1575.76	2807.94	797.067	2109.53	900.318	1440.2	264.28	432.41	1572.81	811.256	243.839	181.734	317.849	491.255	229.666	185.767	220.066
				167.04	#N/A	4783	167.038	5.23755	60.2374	61.0317	399.699	65.0595	228.812	0	516.049	562.7	346.74	213.136	88.3839	117.974	331.503	433.44	237.277	77.4718	10746.9	261.823	197.731	14944.1	14849.9	78.6768	193.965	240.478	200.042	101.607	439.286	379.012
				167.07	#N/A	4120	167.072	4.66849	0	0	0	0	0	0	0	0	0	0	0	0	24.1499	0	0	569.478	541.494	272.613	391.134	594.377	815.366	251.887	570.093	624.689	537.306	795.854	433.349	486.619
				167.07	#N/A	4406	167.072	5.46771	0	0	0	0	107.791	62.9212	56.0515	83.2513	121.401	107.183	36.9986	70.9464	179.475	90.8774	111.933	297.663	1307.92	365.976	449.576	820.536	1696.76	455.829	548.315	1432.91	567.841	891.35	888.586	370.399
				167.07	#N/A	5570	167.072	5.47363	0	0	0	0	107.791	62.9212	56.0515	83.2513	121.401	107.183	20.3496	70.9464	179.475	90.8774	111.933	434.738	1601.05	270.534	378.222	764.645	1162.81	501.577	483.245	278.903	826.315	991.001	681.471	939.746
				167.07	#N/A	9475	167.072	6.4556	0	0	0	0	0	0	22.582	42.5854	99.386	0	46.6668	0	86.5461	41.0234	55.065	328.624	149.231	468.424	525.266	239.542	550.167	496.007	867.156	1012.7	1192.44	929.087	1453.52	1227.35
				167.07	#N/A	3221	167.072	1.90367	0	0	0	0	0	0	0	109.436	26.4023	0	25.8615	0	296.641	0	0	275.269	652.615	500.161	121.323	816.06	668.058	556.439	200.391	189.92	1089.78	511.834	257.702	146.475
				167.07	#N/A	12600	167.072	7.09189	34.1397	32.273	64.2464	36.3191	46.403	43.8302	44.3656	22.6262	39.8094	24.1462	0	44.0815	133.159	90.3911	16.5065	88.2971	145.302	234	196.876	166.871	300.532	222.456	145.787	487.385	234.521	704.828	477.985	570.009
				167.11	#N/A	13008	167.108	7.47608	1788.59	1937.57	3941.43	1726.66	2676.22	4359.81	2290.04	3321.72	3297.72	3954.75	2896.03	2494.67	3285.45	2502.3	3772.89	1841.88	1576.22	2118.71	2475.23	1329.22	1355.15	1586.25	1352.06	2278.06	1156.47	3416.56	1729.05	2249.92
				167.11	#N/A	12104	167.108	7.08807	0	0	95.4773	0	19.3188	67.9291	53.4365	241.033	211.589	45.5796	144.191	85.3924	549.639	87.8823	383.816	47.4527	171.231	95.0441	347.717	136.922	167.697	105.884	65.9543	183.07	101.289	530.859	812.726	431.315
				167.11	#N/A	7944	167.108	6.22627	0	0	1126.83	0	133.849	196.1	25.8166	181.411	149.768	145.735	110.456	61.3681	118.061	76.3837	208.033	145.62	241.948	169.577	157.793	349.945	364.369	210.142	215.594	481.61	317.297	640.174	289.465	176.535
				167.14	#N/A	17064	167.145	8.3007	56.9386	33.1466	142.494	34.245	87.045	247.487	120.3	318.973	313.527	103.098	210.779	123.498	306.432	152.558	348.279	19.6362	156.471	49.0485	86.9676	229.591	168.564	108.209	87.7796	173.138	284.909	1215.94	335.225	469.082
				167.14	#N/A	14653	167.145	7.57677	0	0	68.8424	0	47.2099	27.1077	98.3895	372.292	197.251	36.8292	351.289	81.3415	164.948	95.0727	250.892	0	17.6787	0	46.385	17.9938	21.6612	20.061	14.7661	197.388	110.357	37.3986	64.2224	21.646
				167.84	#N/A	19542	167.837	12.4126	109.088	1069.12	17.601	663.872	106	364.907	95.5312	221.203	22.7147	3301.4	565.856	872.758	224.622	77.618	413.134	1650.18	0	22.0256	97.9541	145.732	381.298	40.3911	816.986	0	833.758	0	0	106.673
				167.84	#N/A	19728	167.837	12.737	247.12	767.081	47.6781	156.342	44.736	132.151	275.529	106.51	104.287	1129.81	195.69	828.981	171.138	156.636	462.849	3910.69	42.0871	36.7092	234.861	171.932	1221.15	175.572	948.146	31.0018	209.995	21.2661	0	70.0853
				168	#N/A	9215	167.998	6.45223	0	0	0	0	0	0	1522.59	0	0	0	0	1225.24	0	2077.6	0	0	0	0	0	0	0	17.6916	0	0	26.0069	0	0	0
				168.1	#N/A	6096	168.104	5.72142	0	0	187.257	0	0	0	162.631	205.753	201.153	0	470.108	184.118	176.765	131.65	151.715	19.5389	0	18.6694	251.464	80.0641	26.2272	24.9775	66.2093	789.65	214.488	138.484	499.32	25.6782
				168.99	#N/A	4904	168.99	5.31735	3381.35	3217.32	350.412	3276.44	4814.25	662.616	2808.13	0	71.7492	2116.92	1774.83	2644.51	1461.19	3042.92	537.309	250.151	889.233	2765.2	1290.29	1277.75	3600.73	4928.97	4177.79	216.72	5569.09	883.029	2597.03	3656.71
				169.01	#N/A	5863	169.014	5.70127	0	0	0	0	0	0	0	1271.82	1360.54	0	731.097	0	0	0	0	15.6117	0	26.2973	0	0	14.6106	18.1712	31.8823	29.5306	37.1516	0	0	0
				169.01	#N/A	3268	169.015	1.9997	0	0	0	0	0	0	0	0	0	0	0	0	0	0	0	18.208	689.207	15.9681	0	1119.55	987.13	17.8021	114.453	98.1798	27.7849	122.364	109.222	182.08
				169.01	#N/A	3906	169.015	3.58654	0	0	0	0	0	0	0	0	0	0	0	0	0	0	0	0	711.488	0	0	1228.89	1236.15	0	0	0	0	0	0	0
				169.01	#N/A	3802	169.015	2.92632	0	0	0	0	0	0	0	78.0839	83.2228	0	23.5684	0	0	0	0	89.2252	204.049	128.677	0	378.218	331.489	199.725	235.87	80.1565	17.4043	1038.18	1274.82	1077.91
				169.05	#N/A	1684	169.051	1.45042	0	0	61.1812	0	0	0	0	105.435	230.699	0	79.0282	0	802.404	0	99.3464	405.159	1363.03	382.345	415.977	1688.16	1850.31	1208.52	481.355	451.289	388.353	844.535	1936.01	3166.08
				169.05	#N/A	4301	169.051	4.96657	0	0	0	0	0	0	0	268.307	317.083	0	112.304	0	402.012	0	384.019	251.744	728.006	342.769	382.38	876.075	798.395	571.127	492.559	422.237	277.096	3661.55	4339.78	4602.14
				169.05	#N/A	5351	169.051	5.40402	0	0	216.798	0	101.937	120.901	86.026	338.684	340.513	116.445	129.843	92.565	464.527	90.1699	336.064	309.507	1495.4	279.778	384.899	1620.28	2133.18	271.962	180.631	525.734	393.104	868.828	985.868	1090.78
				169.05	#N/A	3628	169.051	2.36376	0	0	48.8605	0	0	0	0	119.687	135.475	0	100.77	0	111	0	23.9928	378.906	614.406	382.245	277.786	1006.55	876.666	659.083	162.34	429.997	439.102	629.547	932.945	1102.76
				169.05	#N/A	8010	169.051	6.08124	0	47.7867	19.0364	23.4624	0	0	42.2055	18.0343	0	71.9479	117.161	0	108.127	95.5356	20.8647	41.8761	833.42	64.0089	42.5896	346.747	416.126	70.0233	63.5367	75.4129	36.2568	114.383	217.84	359.91
				169.05	#N/A	3921	169.051	3.65875	0	0	0	0	0	22.8644	0	159.613	111.954	0	89.4052	0	227.013	0	85.1451	57.4481	3655.97	85.996	53.0936	5444.95	5849.44	60.6813	79.4039	306.298	500.032	549.549	1157.91	1800.12
				169.05	#N/A	3973	169.051	4.08609	0	0	84.6906	0	21.7453	26.4748	24.4098	89.6261	137.515	52.4238	0	46.2311	214.406	26.73	119.64	38.4232	894.904	141.734	227.426	1433.73	1727.33	207.921	330.335	477.819	118.871	1556.59	1941.56	1319.89
				169.05	#N/A	2897	169.051	1.88051	23.0251	29.9921	187.21	30.2577	74.0795	85.6619	25.6689	250.423	211.091	52.1959	147.485	73.3887	448.133	82.4197	129.497	648.564	488.128	501.467	485.214	538.836	805.502	530.1	337.497	884.602	805.804	781.583	1389.73	743.608
				169.05	#N/A	3828	169.051	3.04075	0	0	175.033	0	239.121	161.401	79.3135	391.187	307.097	116.98	215.524	82.3489	537.934	147.979	243.704	139.047	4254.52	470.108	377.112	6264.64	6429.1	580.423	633.955	1053.37	846.592	813.241	649.085	647.785
				169.09	#N/A	8574	169.088	6.21415	0	0	121.277	0	85.166	135.28	16.2556	244.28	149.723	40.0407	158.608	16.6367	570.629	19.8961	144.25	436.772	226.284	411.942	665.473	193.871	132.927	327.576	821.731	407.147	741.983	1012.62	1137.04	1279.82
				169.09	#N/A	4690	169.088	5.66592	24.7922	22.7056	43.002	26.1979	64.6657	99.5127	44.13	344.856	258.984	70.0896	220.08	48.8449	748.66	49.0139	73.4825	178.137	3189.25	363.487	383.884	4343.44	4744.78	188.912	207.922	715.4	313.08	1445.98	1327.23	1841.39
				169.09	#N/A	12685	169.088	6.92546	0	21.1008	241.277	23.6414	104.053	163.883	137.318	320.515	255.74	237.06	226.169	65.3613	754.685	152.638	386.939	97.2854	1339.83	168.843	116.401	1725.22	1559.89	178.955	268.096	168.908	340.544	333.264	346.64	530.647
				169.09	#N/A	16627	169.088	8.12591	97.2119	80.0098	212.273	107.042	176.913	162.053	162.165	306.783	100.12	118.672	417.532	182.013	397.975	201.406	318.254	50.5907	94.0706	273.126	303.472	385.921	313.181	347.481	321.792	759.113	335.292	257.241	706.487	641.003
				169.09	#N/A	4316	169.088	5.07513	0	0	0	0	0	0	0	112.744	79.6193	0	47.9103	0	36.6995	0	0	251.528	762.056	202.205	330.829	602.23	656.613	305.345	222.15	511.248	337.634	667.698	328.778	845.993
				169.09	#N/A	6988	169.088	5.80048	24.7922	22.7056	43.002	26.1979	64.6657	156.904	44.13	129.282	268.333	70.0896	220.08	48.8449	515.247	49.0139	104.517	436.772	535.817	411.942	665.473	936.129	743.866	327.576	850.944	1001.79	804.249	957.589	1098.32	1341.98
				169.09	#N/A	3874	169.088	3.68734	0	0	0	0	0	0	0	36.6083	0	0	25.4247	0	270.433	0	0	153.956	2576.91	155.627	215.806	3837.07	3999.23	96.0903	191.773	562.33	355.597	137.826	1406.54	789.212
				169.12	#N/A	14134	169.124	7.50871	0	0	0	0	0	0	0	90.3568	189.295	0	169.488	0	89.4006	0	46.7311	0	739.484	23.2816	126.96	835.28	829.22	19.7972	51.7397	120.217	73.0038	646.954	217.254	543.009
				169.83	#N/A	19693	169.834	12.7427	288.869	465.84	18.4312	802.298	321.908	158.767	477.37	286.674	58.4809	1456.12	160.035	1002.63	184.755	112.677	193.77	3093.13	19.5997	38.4706	170.687	48.0276	416.231	66.7529	415.822	20.1329	192.128	40.3788	0	52.2662
				169.83	#N/A	19533	169.834	12.3488	103.136	590.898	0	405.319	61.2565	136.593	186.422	57.0085	20.4373	2825.16	163.583	803.074	187.83	32.0215	91.4541	2233.83	0	0	23.2612	66.7383	321.022	20.3516	810.621	0	90.3256	0	0	110.523
				169.99	#N/A	9216	169.991	6.37509	0	0	0	0	0	0	425.328	0	0	0	0	337.938	0	584.865	0	0	0	15.1614	16.3156	15.8512	0	0	0	17.1381	0	0	0	0
				170.12	#N/A	12983	170.121	7.17917	0	0	0	0	0	0	0	0	0	0	737.534	0	0	0	0	0	0	0	15.5728	31.5861	25.6535	0	15.4757	416.155	125.299	18.6417	72.7796	0
				170.16	#N/A	12368	170.156	7.04606	0	0	82.3056	0	0	0	67.9605	111.808	87.2286	0	254.566	118.072	61.0004	104.55	74.5637	0	0	0	65.9233	0	0	0	19.1857	294.634	55.5827	32.8963	64.9481	18.6327
				170.83	#N/A	381	170.834	0.667788	364.708	287.577	552.306	391.423	536.191	382.637	82.4541	685.019	324.386	204.521	516.965	46.7872	26.7794	40.6796	94.0391	105.624	205.917	251.164	173.78	33.4506	231.703	114.677	51.9384	312.403	340.695	332.265	154.039	171.785
				170.85	#N/A	2160	170.846	1.35362	362.081	330.925	102.96	390.254	117.192	202.011	173.507	71.2591	94.5292	330.679	28.1863	163.947	59.45	332.459	64.3142	92.5157	95.9107	78.4811	102.054	75.5852	83.2997	145.059	397.255	78.0042	107.18	134.633	93.7974	34.4069
				170.88	#N/A	367	170.884	0.795838	68.5628	48.6171	72.6647	103.64	0	48.5553	211.808	134.543	92.7063	22.6273	181.177	109.676	377.753	307.136	407.151	64.315	238.933	0	131.462	247.055	109.389	35.7089	27.6759	174.534	419.224	73.1304	349.312	44.7204
				170.98	#N/A	3462	170.976	1.98952	0	0	0	0	0	0	0	0	0	0	0	0	104.333	0	106.022	0	0	87.9082	0	41.0482	69.9131	74.8722	58.246	122.312	86.8476	8713.16	9286.49	9961.34
				170.98	#N/A	1092	170.976	1.04219	0	0	0	0	0	0	0	0	0	0	0	0	0	0	0	37.6937	39.5358	79.3654	16.1671	142.456	190.35	61.5134	83.3785	31.892	25.172	2172.08	3284.67	1889.36
				170.98	#N/A	3848	170.976	3.23694	0	0	0	0	0	0	0	0	0	0	0	0	91.1409	0	100.602	0	0	117.297	0	78.3932	50.3265	345.289	130.391	151.297	55.6215	31949.5	34982.8	34447.9
				171.01	#N/A	3723	171.013	2.57564	1927.28	1896.75	3062.39	1868.97	1138.23	1303.07	2152.95	688.661	655.242	1144.39	475.808	2329.17	3099.75	3015.79	3763.94	2080.5	1965.47	2352.58	2476.29	3262.44	2569.69	2620.35	2543.3	2714.43	4923.91	2336.53	3462.13	3881.95
				171.02	#N/A	17012	171.023	8.22695	0	0	0	0	0	0	17.0513	0	45.143	0	0	0	17.5944	0	0	0	797.042	14.7492	14.4817	1272.38	151.845	14.9936	17.7027	129.217	15.0092	0	18.3882	18.4926
				171.03	#N/A	2802	171.03	1.38719	0	0	0	0	0	0	0	108.184	128.611	0	22.5492	0	143.244	0	97.5787	361.253	1551.78	265.774	182.18	2223.97	2589.99	309.611	294.213	467.338	399.778	3419.29	4320.28	3922.59
				171.05	#N/A	7431	171.046	6.02828	0	0	0	0	197.068	237.98	265.518	0	0	284.31	0	303.641	49.5519	248.428	0	0	233.468	190.167	246.702	315.842	299.794	318.479	265.76	334.342	311.379	17.8948	24.744	0
				171.07	#N/A	18531	171.067	9.07953	1815.11	979.942	2511.54	1869.97	1533.46	1169.58	495.712	452.371	647.68	490.531	1024.88	648.514	811.503	459.345	774.079	1104.07	1056.84	665.436	1425.38	349.145	403.964	952.481	279.139	338.964	1198.77	906.623	3739.74	3064.86
				171.07	#N/A	8365	171.067	6.00535	1867.08	1992.02	6403.05	2020.38	9677.54	9038.74	8584.17	7434.67	10500.9	10780.8	6937.27	8747.97	34935.8	10146.7	22238.3	2345.09	3116.64	3162.18	3360.86	3968.74	3313.1	3050.86	3029.59	3651.96	2968.25	22142.5	18414.3	31265.9
				171.07	#N/A	4877	171.067	5.46387	1755.98	1746.49	2356.59	1804.77	1644.07	2112	1186.19	557.358	873.572	980.431	836.463	1448.71	3568.03	1563.33	1603.52	1981.85	2556.09	165.265	526.361	3081.47	646.571	437.848	1122.29	419.362	572.773	5317.87	4464.05	6563.88
				171.07	#N/A	4270	171.067	4.94943	1388.17	710.551	1832.75	939.064	1561.99	1592.86	1309.7	2183.13	2181.96	1347.06	1866.26	1240.09	3499.03	1423.42	1979.9	918.934	4407.42	1142.46	991.894	6749.93	7331.61	1651.32	1645.8	355.703	367.727	4006.64	5821.01	3788.56
				171.07	#N/A	3139	171.067	1.95622	631.477	584.97	1219.31	296.504	670.264	920.693	797.583	814.518	359.703	230.61	672.459	506.563	1295.29	486.006	1042.71	728.824	1483.71	909.831	749.91	1729.11	1886.27	878.32	299.369	185.162	331.92	3580.78	3211.89	2806.37
				171.07	#N/A	4084	171.067	4.44098	1182.02	330.762	2073.36	1142.8	1601.67	1575.13	999.372	1162.36	1159.3	2140.99	1011.16	493.579	1846.29	571.845	1618.17	579.94	8333.85	647.881	1198	12162.3	12032.6	1217.63	1184.38	2260.99	3352.12	7200.05	7906.18	9044.41
				171.07	#N/A	3947	171.067	3.89414	655.025	674.095	247.329	779.104	668.557	717.759	484.233	813.517	754.862	394.503	647.566	557.433	380.577	185.265	848.168	485.083	2212.27	575.043	428.616	3620.46	3553.03	374.154	431.691	892.906	1402.77	2719.11	2882.75	8656.81
				171.07	#N/A	3860	171.067	3.25522	996.701	741.956	1860.4	730.801	1302.91	1298.86	882.273	1979.21	2144.43	843.591	572.116	923.76	2798.27	1098.71	2419.04	896.726	1599.85	1224.64	593.028	882.879	2029.85	961.749	2227.92	1787.43	3293.87	4431.01	4920.84	4309.31
				171.1	#N/A	17774	171.103	8.56568	0	0	0	0	18.7308	0	0	70.8486	118.95	0	100.952	0	300.121	0	81.6047	16.2791	147.113	73.8494	21.7571	306.407	424.99	56.905	26.2297	180.55	60.4664	916.289	188.936	182.136
				171.1	#N/A	4521	171.103	5.36398	0	0	70.8374	0	0	0	0	0	0	0	0	0	77.6641	0	39.2752	37.6043	2909.09	27.1118	61.0527	3691.62	3445.43	38.0883	49.6819	128.418	33.5555	431.775	202.744	238.973
				171.1	#N/A	15225	171.103	7.42967	34.267	0	184.725	22.1232	113.73	179.554	140.257	380.45	202.16	247.572	520.1	21.0516	789.163	56.4177	711.725	102.061	160.051	139.465	177.056	414.183	475.744	86.7564	224.099	167.71	191.038	1240.18	949.033	2485.87
				171.1	#N/A	11279	171.103	6.99064	138.282	174.297	1234.7	132.923	173.207	1323.03	337.401	1228.08	729.954	479.741	5334.11	197.862	3064.1	406.107	362.994	114.603	3340.6	139.465	90.0153	5637.08	5409.8	86.7564	224.099	223.661	728.311	1180.36	2476.02	1530.36
				171.1	#N/A	9998	171.103	6.63054	46.6006	20.2307	183.023	21.9604	173.207	141.378	101.579	246.714	340.802	189.393	258.569	60.7584	466.367	95.8304	362.994	52.5536	1391.65	33.0333	90.0153	1460	1712.16	111.104	44.2129	105.19	190.169	589.288	497.52	791.069
				171.14	#N/A	19044	171.14	9.65536	0	0	0	0	172.067	4706.8	59.68	0	0	11912.6	0	0	0	127.726	0	0	0	1255.73	0	0	0	416.731	0	0	0	0	0	0
				171.83	#N/A	19560	171.832	12.5108	0	142.304	0	19.446	0	17.1337	19.3158	0	0	1072.61	38.5395	101.019	0	0	17.0859	1972.75	0	0	0	0	382.41	18.5818	279.206	0	17.5604	0	0	0
				171.83	#N/A	19955	171.832	12.7203	0	207.948	0	106.887	0	18.439	18.3873	0	0	951.612	23.5834	785.653	0	0	17.0859	1185.51	0	0	0	0	191.589	18.5818	269.141	0	19.6687	0	0	0
				171.83	#N/A	19520	171.832	11.9586	0	19.6732	0	0	0	0	0	0	0	1072.61	0	73.1491	0	0	0	758.592	0	0	0	0	18.8591	0	27.1172	0	0	0	0	0
				171.97	#N/A	2124	171.972	1.29544	0	0	0	0	0	0	0	0	0	0	0	0	0	0	0	288.788	0	331.985	17.1004	0	0	657.281	783.757	56.6489	19.4614	2363.23	2772.6	2072.69
				171.98	#N/A	4245	171.975	4.91458	391.911	404.025	0	407.082	0	1016.32	0	0	0	62.0535	0	0	0	0	0	8436.17	8176.86	1261.06	0	9211.68	14336.2	0	0	0	0	0	0	0
				172.07	#N/A	2835	172.065	1.71288	0	0	0	0	0	0	0	0	0	0	0	0	0	0	0	0	123.022	0	0	54.3773	185.293	0	0	37.4003	19.8531	340.789	493.746	365.126
				172.1	#N/A	6354	172.098	5.70675	0	0	218.774	0	0	167.667	610.006	382.923	329.513	0	430.247	608.154	97.8535	482.255	243.487	34.2569	0	15.9555	77.5729	74.5647	0	21.8627	194.654	229	113.792	21.9058	500.394	540.389
				172.1	#N/A	3980	172.099	4.07039	0	0	4586.19	0	346.38	909.983	4429.58	7513.19	5668.86	679.327	24068.5	6534.63	8952.92	4231.38	5382.11	1081.31	1648.92	1143.9	9646.86	3350.23	2024.69	1824.15	4293.02	67068.4	15696.2	6683	27092.1	4418.85
				172.84	#N/A	2158	172.844	1.35441	740.621	644.552	272.43	549.477	256.406	394.046	449.705	189.396	263.253	520.887	55.7165	361.688	170.676	566.622	166.48	262.696	258.109	251.812	237.38	194.114	203.583	256.793	857.988	128.012	330.765	276.316	192.063	151.955
				172.97	#N/A	3850	172.972	3.18118	0	0	0	0	0	0	0	0	0	0	0	0	0	0	0	0	0	0	0	0	0	0	0	0	0	1306.87	1457.93	1454.21
				172.99	#N/A	672	172.992	0.928498	93.2515	77.3484	0	72.4812	0	840.728	0	0	0	0	0	0	0	0	0	2142.84	2581.15	847.863	0	3017.73	2577.22	0	0	0	0	0	0	0
				173.01	#N/A	690	173.01	0.962824	0	0	80.314	0	0	0	0	44.2404	93.7072	0	0	0	43.0375	0	35.3558	180.636	369.44	159.42	159.574	380.046	267.115	126.699	108.743	448.095	134.72	432.19	380.517	478.491
				173.05	#N/A	933	173.046	1.36601	436.289	542.723	1650.65	434.574	1150.77	1316.02	843.312	1892.83	1845.14	1539.26	1019.39	1240.75	2297.17	973.985	1405.95	799.167	34912.6	996.733	1009.58	41162.4	43585.1	1177.79	1411.02	1092.15	1124.81	6620.2	8531.31	7163.5
				173.05	#N/A	2885	173.046	1.4998	525.477	508.343	1906.51	556.674	1338.31	1362.21	877.514	1462.19	1487.27	1736.73	762.401	1260.66	1949.3	1078.34	1592.4	876.121	20731.4	974.212	1065.63	28709.1	30855.4	1063.67	1333.22	1184.11	1099.64	1225.32	1601.07	1712.28
				173.06	#N/A	7435	173.065	6.01675	0	0	26.4067	0	354.901	319.397	362.683	48.7638	35.7103	381.347	37.7763	380.003	222.623	394.647	135.201	68.3821	371.374	312.973	317.854	505.506	583.074	491.141	626.391	858.582	584.313	119.73	89.1474	149.802
				173.08	#N/A	10796	173.082	6.67395	1169.33	488.529	1278.88	932.175	1454.17	1316.64	885.209	2429.32	2036.72	1476.74	1291.51	897.938	3291.44	1006.43	1491.36	473.291	1090.94	215.769	413.037	1389.29	1281.54	204.943	179.641	392.195	644.925	2402.65	2569.22	3915.47
				173.08	#N/A	8643	173.082	6.28815	2390.97	686.66	4286.9	869.37	2776.05	3189.56	2351.01	9968.69	9640.96	2644.95	3382.9	2231.97	24286	2459.23	16715.6	716.701	3091.02	701.578	1408.62	4596.3	3885.92	578.458	644.694	1029.59	716.53	13526.1	12745.5	24726.7
				173.08	#N/A	7155	173.083	5.87661	3202.36	3176.14	26433.2	2770.23	7616.78	28655.5	7202.33	25101.7	13256.7	9015.27	16564.8	7845.44	23840.9	6654.37	23921.5	5076.75	25925.8	3885.39	8020.25	36085	31210.6	3346.57	4171.53	15180.3	20984.8	7545.02	20770.4	9090.06
				173.08	#N/A	4040	173.083	4.40101	1024.12	1062.84	3647.18	979.504	1898.48	2580.02	1561.91	3058.85	2550.01	1745.69	2509.68	1529.45	3162.55	1998.47	3283.32	889.083	1107.31	1162.38	1429.5	1317.48	2043.81	1750.87	1719.2	448.766	2506.56	3516.26	3583.02	4879.15
				173.08	#N/A	3840	173.083	3.12878	756.701	669.141	2192.08	741.691	1262.56	1602.05	1401.76	1665.14	1591.56	1594	1529.67	1317.96	2697.52	1299.01	1741.46	743.651	1149.75	792.771	696.374	1319.52	1498.48	880.893	651.493	916.978	1059.17	3987.99	2168.4	4943.22
				173.12	#N/A	14396	173.119	7.53944	0	21.6238	99.2273	0	194.57	227.896	47.0178	544.338	703.04	150.371	373.329	82.0866	646.272	156.375	580.932	19.6038	283.329	16.5064	56.9916	631.683	545.62	21.6	20.0393	36.727	66.0092	1147.35	1354.13	1746.86
				173.12	#N/A	17234	173.119	8.37375	693.933	753.797	1546.39	748.919	1191.17	2631.4	2627.89	2769.56	3955.41	1705.64	2515.59	3149.03	12912.2	3258.71	9088.32	238.508	1100.63	866.945	1116.15	1577.21	1441.87	830.219	862.621	2595.17	1855.53	6962.89	5960.95	7435.06
				173.12	#N/A	16212	173.119	7.89744	597.731	698.284	1226.19	647.763	1550.25	1989.74	972.664	1456.97	2345.31	1308.53	1899.19	913.226	3016.22	1310.21	2103.65	288.386	11465.8	563.068	768.646	16368	15088.2	329.382	282.251	935.112	1315.82	1303.77	1157.31	1751.35
				174.84	#N/A	2161	174.842	1.35413	376.213	354.39	109.88	329.279	130.392	180.343	215.574	86.5209	105.19	345.899	24.1734	167.311	70.6759	336.629	83.0848	166.815	114.871	63.6304	90.7244	70.9661	71.1633	150.033	426.807	55.8915	131.686	136.211	71.3494	40.0941
				174.94	#N/A	1996	174.941	1.31871	0	0	0	0	0	0	0	46.831	0	0	0	0	103.906	0	239.81	0	26.6772	0	39.2456	51.5602	93.3129	0	14.8857	22.5259	0	404.61	429.622	20.8125
				174.96	#N/A	15069	174.957	7.68718	8171.07	9249.36	6924.45	8505.85	8686.2	6302.13	6436.31	3266.89	3598.85	9701.97	3818.01	6430.11	3056.43	1191.14	5420.99	2629.12	213.116	802.996	490.039	222.305	788.693	547.374	277.184	136.003	205.445	112.536	190.724	128.903
				174.96	#N/A	13375	174.957	7.32447	8832.29	9903.64	8564.53	8847.89	6652.68	2882.67	8131.51	1051.92	7537.69	1013.45	3001.33	7014.67	3850.62	5134.93	6392.91	1534.48	213.116	1227.5	683.43	621.361	425.751	415.245	273.903	35.5584	125.227	108.213	62.7436	153.916
				174.96	#N/A	9113	174.957	6.33121	8897.68	1462.53	1366.31	1430.5	2638.18	2260.85	2439.18	4971.14	3772.99	1698	5592.04	2671.98	2083.04	3110.49	3077.01	165.364	588.034	358.948	163.789	310.239	128.812	61.4612	69.1519	29.804	29.9916	25.0808	26.5772	26.339
				174.96	#N/A	11678	174.957	6.99244	8949.73	1401.8	1649.15	8722.76	1631.66	1263.21	2911.5	1411.58	1123.45	2409.59	895.899	2253.65	4556.35	1460.13	1047.01	1101.46	559.603	313.285	220.961	419	162.164	184.326	77.7241	32.4308	45.0708	60.9116	39.6934	98.0315
				174.96	#N/A	20294	174.957	14.2056	33141.7	35325.5	9449.67	5796.37	9716.09	21616.2	7505.63	29916.6	7310.92	20868.9	7360.35	14051.8	13718.1	24049	33327.3	19354.5	6889.8	4880.51	7185.04	6894.47	29507.5	16120.6	8616.48	6993.25	12500	27868.2	18316.4	18442.1
				174.96	#N/A	3932	174.957	3.72612	7514.92	7577.78	8537.2	7372.86	8911.63	9012.38	9116.51	7303.09	7997.61	9325.14	7449.36	9363.81	6872.95	8922.03	7010.4	7340.23	817.136	6614.09	5662.76	2483.46	3979.16	4713.67	1150.52	874.599	805.155	906.32	947.312	318.018
				174.96	#N/A	5880	174.957	5.61006	9002.96	8552.91	1949.2	9061.99	4332.65	1148.56	3622.07	4058.01	2889.61	4248.32	4744.68	3598.88	4717.03	1693.25	5105.49	900.89	648.341	379.319	277.635	182.559	325.778	81.5243	172.416	26.6427	30.895	42.6925	25.8951	27.6982
				174.96	#N/A	61	174.957	0.650001	3291.77	3686.52	5136.03	3431.7	4985.57	3325.2	3718.73	7121.73	3643.2	7937.03	3393.84	3840.6	4913.79	5367.89	4846.67	5946.73	3695.99	5615.42	16818.5	9576.89	4262.79	7219.18	9117.83	8207.7	15516.3	6693.05	23510.3	6795.19
				174.96	#N/A	20363	174.957	14.681	10815.3	12432.3	12348.1	11937.1	12537.4	12849	12547.3	11486.4	12514.1	14175.8	2953	13071.8	11767	1849.78	12064.9	1826.54	7002.44	12759.8	12638.6	12287.1	13506.9	12459	2445.87	11198.6	1753.25	5788.19	12690	13130.5
				174.96	#N/A	2	174.957	0.158752	1551.03	4919.17	9137.27	4815.94	4697.58	4672.81	4893.06	8753.75	8079.67	4740.76	7664.23	4867.99	2177.63	9547.85	1780.2	1424.98	1688.32	1285.01	4599.66	4973.2	1603.92	1299.88	1637.84	873.563	8681.8	1256.59	8969.41	1251.53
				175.03	#N/A	696	175.025	0.962338	0	0	94.5245	0	0	27.342	0	135.115	402.545	0	57.4323	0	69.6344	0	80.2431	252.641	335.991	51.5372	44.7327	364.193	398.976	57.0001	95.0971	353.111	72.1294	636.627	438.236	613.746
				175.03	#N/A	2047	175.026	1.30746	0	0	0	0	0	0	0	0	0	0	0	0	0	0	0	148.384	273.624	148.006	288.246	310.191	250.907	219.843	186.481	285.125	271.053	61.9414	68.6757	82.0856
				175.04	#N/A	5820	175.04	5.67133	0	0	0	0	0	0	0	0	0	0	0	0	0	0	0	24.0572	141.073	33.2917	49.4133	96.7826	100.295	40.7545	58.9281	162.651	86.3392	569.652	824.286	786.174
				175.04	#N/A	4552	175.041	5.22768	0	0	0	0	0	0	0	0	0	0	0	0	0	0	0	24.0572	101.033	38.6904	53.918	91.6101	134.705	98.0419	66.1356	121.783	130.084	494.805	706.462	734.872
				175.04	#N/A	8755	175.041	6.33094	0	0	58.141	0	0	45.7799	17.5462	30.0093	0	44.4321	42.4638	35.5358	94.5515	17.6941	28.7371	46.1589	499.708	38.9829	32.2951	551.828	578.637	32.0103	155.329	157.107	93.0887	493.463	507.85	504.983
				175.04	#N/A	12008	175.041	6.99146	0	0	0	0	17.7832	0	21.4052	17.0159	19.1532	0	0	19.8382	16.5548	18.1318	17.9553	41.8284	268.563	93.0012	105.216	525.391	431.95	92.6297	192.871	346.102	213.466	76.2992	50.8036	39.6931
				175.06	#N/A	3520	175.062	2.19088	0	0	0	0	0	0	0	0	0	0	0	0	0	0	0	0	698.293	24.4421	0	869.492	990.224	49.5059	132.691	41.5678	23.5342	1041.93	1110.02	956.535
				175.06	#N/A	3172	175.062	1.75845	0	0	0	0	0	0	0	0	47.7708	0	0	0	75.1077	0	94.0689	17.4474	1278.15	18.8169	19.5344	1420.33	1589.92	84.3855	22.6769	89.3209	121.341	853.495	927.26	788.736
				175.06	#N/A	3836	175.062	3.12694	0	0	0	0	0	0	0	0	0	0	0	0	378.72	0	70.7795	16.3532	676.308	147.43	131.696	1075.99	946.056	318.296	229.887	329.529	416.836	4971.89	1650.23	2094.96
				175.06	#N/A	2535	175.062	1.33216	157.107	165.003	246.118	173.057	76.8352	74.1745	63.5948	98.0093	91.4693	40.118	91.1446	132.408	672.829	119.235	494.74	23.3288	1040.11	54.6236	31.568	1204.63	1000.67	84.3855	122.351	69.9151	116.403	981.964	755.789	853.345
				175.06	#N/A	3726	175.062	2.59785	224.165	268.624	513.472	238.963	586.513	542.567	553.183	238.93	177.534	478.286	120.9	706.873	2181.3	763.543	1235.2	145.674	667.1	247.765	435.631	837.156	908.294	496.801	426.829	614.75	288.628	1033.56	1007.82	955.788
				175.08	#N/A	13352	175.077	7.26237	0	0	20.5499	0	1449.15	540.419	20.7983	467.015	1062.16	923.037	115.521	61.0002	295.252	113.823	156.7	32.2969	62.1465	83.5313	172.913	199.367	239.35	127.147	70.1458	1567.89	238.629	805.751	499.912	705.119
				175.1	#N/A	7652	175.098	6.0748	220.202	228.414	464.904	240.835	347.474	591.3	331.413	322.93	416.417	403.758	525.216	402.772	2573.97	730.384	987.156	41.5991	168.401	101.558	55.1339	158.709	180.193	186.755	234.838	111.724	224.289	618.86	820.226	909.828
				175.1	#N/A	10683	175.099	6.62181	0	0	0	0	0	16.077	0	0	0	60.5885	114.156	0	0	0	44.3428	250.286	0	241.529	192.102	17.5559	50.0828	214.145	497.113	231.241	772.116	1130.37	1145.29	2422.62
				176.82	#N/A	1004	176.818	0.836383	52.858	85.3755	21.9619	73.1892	205.564	253.554	271.523	1548.4	142.847	158.442	36.2737	427.826	22.7099	66.6612	0	52.1318	0	0	0	72.2257	17.4283	0	25.4395	39.6463	24.306	0	28.1177	0
				176.84	#N/A	19862	176.844	12.8684	2969.36	2276.85	1569.86	1913.38	3013.66	2099.01	2098.4	1070.68	1271.29	1287.45	2412.04	2461.62	2776.08	2018.46	5879.45	2703.28	3277.27	1938.58	4593.58	3786.42	2850.6	823.652	4075.78	7374.17	7628.36	8645	7121.09	8840.99
				176.84	#N/A	19695	176.844	12.4977	910.032	833.72	6871.97	1356.11	8421.52	2311.54	1445.92	5525.16	2863.57	2897.21	8545.83	4621.29	6825.62	7882.43	6352.47	1887.86	846.901	9217.26	1063.01	8013.03	2883.14	7742.02	1696.9	5933.64	6826.95	7563.87	5951.97	8050.72
				176.84	#N/A	18225	176.844	8.81327	4896.74	6416.45	3723.07	5331.93	979.667	1501.09	1024.18	1072.33	1535.02	7472.1	7124.55	7246.47	1013.96	2534.98	1508.62	7656.04	812.466	910.565	5016.37	1053.27	1072.3	1508.61	1239.64	3801.53	729.871	2341.9	2509.76	1447.74
				176.84	#N/A	19571	176.844	12.0895	6224.05	994.928	6147.1	6478.74	7356.17	8776.67	8443.4	4788.78	8412.35	6682.23	7525.47	4385.44	6005.23	4214.49	6192.1	778.941	7447.59	7429.68	3056.64	6220.43	878.579	6939.16	2378.54	4967.35	4545.92	6782.7	5392.82	7393.27
				176.84	#N/A	17498	176.844	8.14704	3978.09	6961.87	764.499	2829.11	794.919	7988.57	999.524	687.928	3672.3	7391.33	840.72	1372.53	1075.63	1330.81	841.693	8637.99	1199.19	1773.71	1174.2	757.041	1952.76	1210.22	2638.47	4299.76	2042.01	2184.73	2316.71	2704.81
				176.84	#N/A	13928	176.844	7.64324	5948.72	4779.21	983.095	6694.2	6001.33	2020.55	1206.97	1693.29	7491.06	7339.51	1661.66	2565.25	6613.25	1636.08	710.725	8909.81	1159.24	1409.36	726.539	2141.8	1073.54	2622.55	4973.27	4534.72	1795.54	2620.72	3229.35	1910.12
				176.84	#N/A	9947	176.844	6.59276	6228.25	6832.04	3519.16	6324.69	2065.83	2777.47	1791.74	1926.7	3510.62	2567.01	2412.83	3795.93	793.139	1987.29	1649.73	2519.97	2802.12	1172.71	512.344	3601.68	708.478	2433.2	1011.5	1431.49	1232.81	2739.53	1041.92	1908.3
				176.84	#N/A	19452	176.844	11.6396	5810.9	794.582	5637.92	6060.4	6904.62	8295.03	8011.63	4557.85	7267.49	4060.62	7692	13078.5	5851.38	6797.85	6211.88	9364.68	7220.43	6960.32	6344.19	6201.97	7100.77	6892.74	9362.83	4912.29	4525.26	6794.96	5414.23	4763.26
				176.84	#N/A	13307	176.844	7.1699	6012.02	6786.32	721.614	6351.35	5271.35	5551.35	2607.75	913.169	5474.94	8400.89	1632.19	1687.65	3562.84	1004.85	6314.44	7907.95	3053.34	2740.99	3512.66	744.723	1956.58	897.371	2824.5	1777.98	801.542	2441.79	2891.53	4961.63
				176.84	#N/A	18741	176.844	9.31686	1576.05	6726.87	5758.34	5678.25	4145	1391.74	7466.5	4848.13	7381.31	3891.44	7237.44	8081.69	6363.75	5114.5	1288.03	7136.13	7325.06	7786.39	7754.63	3182.23	3834.67	5840.42	8068.41	2510.87	5821.22	9452.3	8511.63	6848.5
				176.84	#N/A	7147	176.844	6.03902	5578.5	6025	4214.47	5652.07	2356.91	2778.89	785.687	3586.66	3642.95	4791.46	2272.72	738.301	3023.41	3302.18	660.467	839.97	1313.8	729.193	1088.21	1912.19	568.481	2451.38	1144.55	465.448	1690.31	517.847	696.172	310.174
				176.9	#N/A	582	176.899	0.73612	86.5769	76.4279	81.6281	83.6389	29.105	85.6176	529.42	143.919	62.7358	73.025	35.8169	263.341	718.334	1119.03	1768.16	85.0741	265.582	379.922	281.984	1040.79	271.89	83.6875	145.88	325.371	1815.14	131.787	288.705	157.282
				176.94	#N/A	436	176.937	0.732825	0	0	0	0	0	0	0	0	0	0	0	0	0	0	0	0	0	0	0	688.193	21.7612	0	0	0	0	0	0	0
				176.94	#N/A	1997	176.939	1.31607	0	0	0	0	0	0	0	47.7341	0	0	0	0	113.109	0	282.216	0	31.833	0	29.162	45.2242	98.225	0	0	21.9424	0	358.183	343.746	51.8669
				176.96	#N/A	165	176.962	0.671787	347.183	340.59	447.167	390.314	466.096	400.647	46.6497	202.957	343.708	431.038	221.338	115.237	70.4732	53.8228	26.4505	709.592	414.521	374.377	248.273	411.77	479.789	405.821	550.507	645.594	139.553	445.906	531.008	414.63
				177.02	#N/A	1623	177.02	1.21612	0	0	0	0	0	0	0	86.9129	85.7334	0	0	0	68.1525	0	27.3855	66.7513	138.614	28.288	58.0147	278.018	338.562	28.5082	44.3979	61.7964	101.785	14060.3	14771.7	15094.9
				177.02	#N/A	5523	177.02	5.52358	0	0	18.9503	0	0	0	0	402.733	609.799	0	258.438	16.7715	374.313	0	308.192	105.497	127.968	115.539	64.5422	240.04	138.53	145.023	28.3801	91.8997	153.056	2562.7	2685.86	2794.77
				177.02	#N/A	3076	177.02	1.80034	0	0	0	0	0	0	0	27.0454	56.7698	0	0	0	145.532	0	24.9742	16.7371	68.1655	18.4588	21.4654	89.3411	122.842	24.0356	66.3827	73.8517	31.7295	2336.25	2330.64	2195.74
				177.02	#N/A	3700	177.02	2.38787	0	0	0	0	0	0	0	115.287	160.604	0	48.2775	0	136.272	0	64.9195	37.0158	102.159	35.5746	33.4039	166.64	169.581	24.516	23.8418	24.4423	25.7228	5565.27	6712.18	6667.79
				177.02	#N/A	4236	177.02	5.07222	0	0	27.8815	0	22.0467	15.7585	0	757.082	986.086	0	493.817	0	910.336	47.5745	870.394	35.7223	121.234	25.0142	24.6444	250.044	175.224	39.881	43.6477	30.09	32.4672	5645.21	6674.55	6913.38
				177.04	#N/A	561	177.041	0.905216	0	17.9963	65.6434	0	0	0	24.0652	35.008	83.3671	71.5507	0	55.9068	20.5256	23.5129	23.3037	437.145	261.226	229.664	142.17	345.074	218.786	172.86	241.985	1115.4	189.076	1000.4	1020.2	907.495
				177.06	#N/A	4104	177.056	4.60512	0	0	0	0	0	0	0	0	24.6058	0	0	0	206.342	0	0	257.693	179.452	219.323	180.745	152.411	118.651	144.358	148.68	272.171	256.572	674.578	699.695	763.496
				177.06	#N/A	12609	177.056	7.09839	0	0	186.256	0	143.337	121.604	127.002	675.556	487.464	156.696	299.377	93.1936	379.892	105.451	406.279	119.33	127.078	70.5014	98.3311	395.659	435.73	117.091	57.8892	329.997	83.9654	550.541	511.358	596.071
				177.06	#N/A	10900	177.056	6.67989	0	209.418	194.016	212.201	129.725	77.9154	102.98	382.032	686.314	117.065	347.082	82.92	645.906	113.265	302.442	270.135	225.057	282.18	361.989	441.502	485.79	308.385	289.473	282.709	404.462	602.275	700.891	1031.18
				177.06	#N/A	7352	177.056	6.255	419.926	348.343	585.053	398.034	271.109	314.374	229.515	550.04	516.913	193.716	271.451	175.615	556.222	390.243	261.485	208.963	1375.7	221.078	187.62	1850.48	1847.45	437.523	441.886	160.945	498.794	630.223	699.755	696.093
				177.09	#N/A	13491	177.093	7.27742	0	0	0	0	321.871	191.591	22.9079	112.487	828.879	299.039	20.6965	0	64.1566	25.2723	191.277	96.1446	82.8574	34.1876	103.794	174.698	107.271	152.783	86.7964	683.585	168.967	132.75	283.591	227.841
				177.09	#N/A	18445	177.093	9.09371	181.975	202.777	468.03	207.39	247.18	315.052	419.416	334.366	298.954	352.439	225.54	392.411	262.509	467.275	301.464	156.916	217.238	268.677	260.65	259.834	207.335	275.049	236.417	410.387	421.835	318.267	337.115	285.214
				177.09	#N/A	10976	177.093	6.70457	0	0	0	0	164.809	61.5573	58.3996	1452.32	4740.44	86.9979	17.9843	58.8872	21.6325	80.2765	404.732	228.04	315.208	288.36	89.346	632.536	250.302	562.082	494.973	226.485	333.758	217.774	234.502	198.56
				178.05	178.05	3984	178.052	4.08113	35666.5	37463.3	37897.3	35937.7	36391	37824.3	31957.5	37365.1	40937.6	38318.4	25428.1	33712.4	44047.2	36190.9	43934.2	25478.5	33883	28812.2	30887.4	47107.1	45503.2	43755.6	42539.2	39014.7	37470.9	34894.3	34798.2	34851.6
				178.82	#N/A	1005	178.816	0.841621	74.8607	96.2317	0	89.6433	114.739	101.345	486.874	4545.15	191.898	207.704	44.4038	740.288	46.843	171.48	0	66.1137	16.7815	18.4802	18.6146	88.0011	16.8594	21.7138	51.6079	46.044	40.1717	0	35.6018	16.5448
				178.84	#N/A	19804	178.843	12.8389	797.677	1825.73	1198.2	2164.64	1862.86	3880.29	2371.94	626.812	2354.42	1544.33	1066.84	2049.58	1356.08	2627.37	3696.66	957.466	2668.76	1789.74	2049.68	1110.89	1512.6	6896.95	2809.99	5579.16	6103.72	6337.82	5519.31	6543.64
				178.84	#N/A	7148	178.843	6.03032	4422.31	4958.45	3491.85	4624.1	1018.21	3677.94	989.346	2918.1	2797.58	3849.96	1862.04	608.877	2505.17	1814.63	1727.66	2859.4	1079.32	509.688	926.411	2676.07	1231.25	929.173	898.634	420.375	1384.83	804.071	2190.34	485.233
				178.84	#N/A	19704	178.843	12.4653	5341.99	1317.72	2447.42	5555.77	6705.3	687.224	7355.68	4192.05	851.868	2037.04	3942.12	2833.6	5429.97	6073.65	4866.31	1390.28	6176.09	6267.62	6277.73	6280.96	2975.89	6186.72	2659.48	4463.08	4392.54	5786.21	4634.9	6172.07
				178.84	#N/A	10496	178.843	6.85704	4995.33	5667.32	1547.41	5220.8	2993.61	609.753	1455.63	456.342	5445.63	2306.56	1994.25	1798.46	656.304	1514.56	577.517	1074.85	1804.97	527.095	2883.63	5565.82	603.102	1608.79	3498.5	2383.4	561.212	2658.55	830.85	1027.36
				178.84	#N/A	15629	178.843	7.55299	4925.43	5971.5	1346.64	5029.95	5757.39	2213.82	943.228	1199.99	4753.49	4089.49	1813.72	7886.24	4104.14	1307.14	1576	694.73	518.499	1001.68	1251.41	1926.22	876.6	1229.51	745.442	2202.09	3284.66	1924.51	1022.65	1076.87
				178.84	#N/A	12425	178.843	7.07087	4952.57	5938.13	549.78	4361.31	1580.42	3278.07	2195.27	585.079	5924.11	7005.71	1290.6	2863.59	5462.55	999.508	4749.32	1074.85	5032.3	532.357	3034.11	660.768	1526.53	1362.14	4069.16	635.094	561.212	1324.76	830.85	3019.14
				178.84	#N/A	18206	178.843	8.8004	4209.83	5619.6	3144.45	5122.52	785.415	1294.76	5245.07	839.42	1570.26	5270.21	2054.72	6326.71	751.236	4980.68	1216.63	6654.58	663.154	725.149	7129.4	821.156	875.426	879.724	931.047	1439.06	1354.07	1572.27	1816.61	1661.44
				178.84	#N/A	16673	178.843	8.08285	4877.06	4520.36	557.509	5428.36	659.196	6081.98	1174.17	428.902	6425.49	6139.58	875.04	3053.2	521.652	1297.68	1088.5	748.569	2316.7	769.169	1146.87	2706.81	1782.23	1589.86	3423.7	1937.65	1768.29	747.472	2103.65	2206.81
				178.84	#N/A	20211	178.843	13.2628	872.025	6298.69	4999.97	945.401	6258.1	6410.73	6572.78	2965.71	6159.44	9289.17	5589.24	8985.56	5660.46	6087.98	4878.7	3047.39	5494.51	5547.35	5865.43	6531.87	2218.97	5617.86	7056.75	4713.36	5102.39	3517.94	4497.27	5240.96
				178.84	#N/A	19551	178.843	12.0042	4735.13	645.623	4896.33	5226.69	5872.07	5425.19	6928.42	2497.53	841.725	3682.71	2585.93	4675.83	4840.27	5747.22	2875.49	2154.91	5501.45	5499.91	4894.37	3101.39	927.622	5345.54	3668.65	3949.7	3884.93	5431.42	1139.67	4195.09
				178.84	#N/A	17359	178.843	8.39317	4678.98	5752.96	5524.4	5383.83	6357.76	6802.03	3574.67	1285.57	6458.44	6103.6	4824.39	7994.36	3075.59	6765.26	5304.6	5206.89	4737.69	5237.54	590.399	1752.98	4234.18	4197.65	1784.17	1039.81	603.79	2318.85	1600.38	2158.36
				178.84	#N/A	19441	178.843	11.5861	2825.08	1297.77	4505.97	3213.03	5623.65	6840.4	6570.85	3625.96	5830.76	2717.46	6198.69	957.196	4851.28	5420.93	1890.89	1075	5616.81	5500.37	5133.42	5177.16	5528.02	5482.59	7775.95	3692.61	5392.11	4356.46	2721.9	5847.01
				178.84	#N/A	18742	178.843	9.33408	4375.66	5511.94	4710.93	4539.3	5179.58	3509.03	5996.39	3243.12	4122.03	1242.09	4848.05	6682.53	5200.49	5467.55	709.847	6374.22	3685.96	6218.77	6389.45	2654.66	2740.55	1258.73	5842.38	1435.92	4511.01	2378.13	5250.49	5257.75
				178.9	#N/A	452	178.897	0.739722	87.3221	47.6088	0	78.2907	0	82.402	135.406	45.089	0	24.1675	0	67.7303	310.67	388.326	611.879	46.4636	51.8256	368.398	71.4761	331.578	73.0344	17.5941	150.994	108.188	563.232	27.5821	66.9755	28.3619
				178.93	#N/A	2186	178.931	1.36513	23.7725	0	125.335	0	123.537	163.039	159.773	509.8	485.286	139.524	0	126.691	80.6252	194.858	1854.64	120.169	399.585	34.348	177.078	374.937	485.947	39.1669	57.1511	676.182	24.6187	418.526	182.279	58.9553
				178.95	#N/A	49	178.95	0.649178	24.5763	58.6259	115.922	46.4834	100.837	79.1796	94.94	162.72	52.3477	173.222	64.6531	80.6902	97.1288	142.667	91.9462	111.779	94.9451	104.425	358.637	215.477	96.4957	141.18	177.216	150.1	379.987	137.091	562.259	119.146
				178.98	#N/A	666	178.978	0.664168	6799.39	6086.89	2092.3	6372.3	2506.27	1472.07	803.319	379.895	446.065	1232.29	3300.79	1373.95	2161.04	571.262	88.6786	1706.31	1320.96	1292.85	694.177	2040.1	1214.86	1459.52	1488.25	3399.96	613.817	2701.7	2765.15	1747.82
				179.04	#N/A	9017	179.036	6.07711	356.411	316.05	616.216	312.703	741.571	484.423	481.435	2587.84	3178.92	506.278	1801.23	803.284	7223.51	782	1624.08	319.388	2868.91	402.453	341.084	3334.87	3140.14	443.672	325.583	730.812	821.891	13772.5	16456.2	17784.7
				179.04	#N/A	10791	179.036	6.79036	210.103	264.676	1328.9	196.655	767.001	1095.53	696.413	1232.08	1242.49	964.823	1011.99	839.919	1461.88	754.174	1241.7	156.367	458.515	132.392	390.814	385.983	382.113	229.388	334.915	296.978	430.286	367.252	422.748	375.16
				179.04	#N/A	5022	179.036	5.21435	0	20.9939	116.6	0	35.0243	104.379	79.4006	677.006	126.076	85.7823	25.8268	130.55	210.417	25.4387	163.26	201.755	1422.1	141.912	117.673	1791.29	1906.93	111.351	125.693	178.547	110.777	3211.75	3140.89	3507.14
				179.04	#N/A	5762	179.036	5.65758	22.7486	24.5352	231.102	25.3566	301.558	196.64	70.2992	1038.84	1147.42	229.943	341.186	142.946	2181.13	81.5651	921.918	211.047	425.632	223.588	115.751	416.251	522.839	193.056	234.268	178.547	407.248	4324.31	4814.01	5998.32
				179.04	#N/A	3786	179.036	2.7794	0	0	0	0	0	0	0	46.2552	51.4728	46.8055	22.804	0	132.956	0	81.3835	92.2753	254.015	24.4105	50.5138	486.55	490.455	40.8	70.2096	107.572	75.5028	2986.25	3591.35	3924.88
				179.05	#N/A	2727	179.055	1.57023	0	0	0	0	0	0	0	0	0	36.2642	22.7099	40.4853	0	0	23.166	307.436	21.0952	29.845	108.553	51.0147	78.8891	49.2306	513.565	80.4487	84.1018	448.054	563.647	536.592
				179.06	#N/A	19717	179.057	12.334	418.417	3327.84	196.09	1863.01	106.713	1434.68	1592.77	81.414	1217.45	6334.16	444.697	966.18	590.31	881.826	2742.12	469.685	342.81	410.895	1500.88	2282.04	1056.27	1285.09	756.376	382.031	1662.38	643.311	847.872	817.921
				179.06	#N/A	20089	179.057	13.547	1663.33	682.245	446.828	2579.98	1249.22	950.676	2869.78	1468.89	2366.45	2659.91	657.287	1086.92	1323.11	1923.88	3056.55	2762.45	879.727	1094.46	2005.68	2167.38	1111.53	2496.23	2030.2	1419.82	894.223	2142.31	176.68	1731.31
				179.06	#N/A	19564	179.057	12.0805	138.714	3918.37	338.075	1573.82	510.818	954.795	1955.15	497.478	2000.2	541.259	1563.18	1602.58	590.31	467.173	2888.75	1312.65	941.169	1016.18	1861.15	1220.78	557.099	1916.92	906.073	349.038	818.735	643.311	1051.48	1331.93
				179.06	#N/A	550	179.057	0.743537	59.5517	205.949	18.9008	68.5559	43.4254	159.098	101.663	79.0179	56.0727	208.675	163.444	323.296	101.633	37.1339	43.6003	454.126	121.142	141.017	193.325	53.1975	308.19	195.55	261.583	643.625	77.3855	163.597	80.5204	249.245
				179.06	#N/A	19390	179.057	11.4345	1186.55	3653.55	391.737	689.078	1216.73	2082.94	2276.57	1031.37	878.673	2661.3	2728.77	2706.89	1121.73	1302.32	707.441	490.184	1451.31	773.601	1570.96	2014.43	3072.78	975.784	4210.91	432.019	2847.58	306.76	412.995	788.728
				179.07	#N/A	3915	179.072	3.64714	0	0	0	0	0	0	0	0	0	0	0	0	0	0	0	520.773	168.304	512.83	434.578	453.37	89.3382	997.781	857.115	749.882	931.358	391.514	488.65	646.321
				179.07	#N/A	4125	179.072	4.765	0	0	0	0	516.447	174.364	0	0	0	232.802	50.5628	0	92.2227	0	0	88.1066	181.595	159.927	122.106	126.11	127.622	223.607	245.061	584.366	714.445	272.262	414.742	505.462
				179.11	#N/A	18308	179.108	9.00505	0	0	293.017	0	138.033	77.9442	481.723	134.551	79.2107	98.3711	21.3486	666.105	2724.46	1328.64	1349.19	15.0024	336.296	438.421	300.139	174.203	335.072	418.828	135.055	325.925	972.942	448.26	606.262	629.245
				179.11	#N/A	15868	179.108	7.79479	0	0	0	0	0	0	0	47.9993	237.144	0	0	0	243.847	17.6119	124.913	40.9794	19.0942	27.1595	155.829	28.2647	29.4381	75.7588	144.932	207.663	68.9714	383.16	424.182	469.767
				179.11	#N/A	10052	179.108	6.50815	0	0	24.8179	0	9471.97	10199.4	8238.16	1033.21	669.774	10401.6	112.193	7878.46	3042.4	8740.36	5121.75	121.164	4605.36	5263.37	6474.45	6193.79	7179.03	7400.52	7880.43	6382.27	8504.58	2785.97	1995.72	2072.58
				179.11	#N/A	13689	179.108	7.17246	0	0	0	0	39.8551	0	17.1396	157.333	273.645	0	58.8744	0	60.1048	55.5031	26.8135	53.0907	4130.38	273	149.979	4597.85	1775.55	274.829	263.524	9338.82	370.419	904.693	503.026	553.025
				179.11	#N/A	7587	179.108	5.89075	0	0	0	0	7605.78	8041.62	5614.99	808.515	1048.11	9700.01	129.739	5963.1	968.856	6496.1	2484.03	69.9169	3179.78	4310.49	4810.42	4260.04	4720.59	6178.86	6861.63	5016.38	8782.1	2118.32	2457.2	2969.15
				179.11	#N/A	4058	179.108	4.52939	0	0	0	0	0	0	0	0	0	0	0	0	0	0	0	0	789.239	15.3263	16.8223	1358.81	900.19	70.8119	69.8896	2308.54	126.679	89.9069	88.3445	50.036
				179.11	#N/A	5106	179.108	5.52076	0	0	0	0	3309.86	3020.61	2667.56	872.151	1036.33	3537.05	29.0524	3055.96	172.978	3165.09	452.351	67.7083	2423.95	2156.47	2497.51	2677.27	2871.54	2944.1	3017.11	3903.9	3935.33	244.128	484.211	335.605
				179.97	#N/A	5291	179.971	5.50768	0	0	0	0	0	97.0701	0	0	0	0	0	0	0	0	0	816.478	664.81	106.202	0	567.124	798.231	0	0	16.5853	18.6122	0	0	21.1581
				179.97	#N/A	1020	179.973	1.00932	352.202	359.966	0	326.378	0	920.77	0	0	0	55.0343	0	0	0	61.2295	0	3280.57	4115.96	999.12	0	5979.27	10962.9	0	0	0	0	0	0	0
				180.83	#N/A	577	180.828	0.774828	620.245	457.14	1246.08	558.285	2171.79	2121.22	2115.8	339.538	346.279	1914.49	258.341	2455.96	337.073	1463.53	164.821	86.4444	0	1980.63	411.581	0	0	1298.11	1222.38	0	624.827	375.951	234.773	783.176
				180.84	#N/A	19913	180.84	12.9127	4161.74	1865.59	791.676	883.373	905.603	914.1	1418.57	3244.75	1318.85	8914.34	420.355	856.795	1646.16	890.364	2616.84	595.388	725.277	1042.65	921.987	2059.17	2755.66	722.056	1606.72	3670.9	2667.72	3650.88	3406.4	4504.29
				180.84	#N/A	19737	180.84	12.5388	3662.23	600.554	3624.68	3555.29	445.815	1386.84	627.474	2911.42	1094.43	810.054	2473.88	2563.5	2192.49	1789.96	3387.38	1749.5	4061	4051.2	4271.4	4524.51	1830.71	2052.46	744.502	1311.02	3877.51	3138.71	3118.62	2870.76
				180.84	#N/A	18235	180.841	8.84649	2947.45	2853.03	1621.17	3383.03	685.028	622.471	534.791	524.104	1070.66	3472.59	3217.91	3998.93	584.92	1424.77	805.431	1876.74	2909.02	629.512	2561.85	684.824	702.912	702.986	651.468	702.072	529.109	2186.11	1347.97	1654.48
				180.84	#N/A	19576	180.841	12.0186	2123.82	443.881	3306.41	3536.38	3879.59	4762.27	4624.42	851.242	859.46	2407.37	3955.82	2350.65	3264.05	2277.59	2018	475.836	3417.95	3493.63	1238.92	3429.15	470.405	3777.64	852.179	1486.74	2225.98	2862.41	2716.99	1338.59
				180.84	#N/A	17434	180.841	8.29178	452.522	3842.57	510.535	3576.88	423.779	4502.53	451.525	1000.35	4286.37	3820.55	604.989	2109.7	1795.17	432.443	569.907	2566.88	752.086	514.612	1039.76	1163.16	732.785	537.502	2906.81	1131.51	988.999	1117.61	819.395	1242.02
				180.84	#N/A	19453	180.841	11.6351	2978.91	4715.41	3040.46	3053.43	3779.39	4563.25	2981.76	2557.3	3948.43	1581.06	3996.54	7519.06	3155.26	3757.75	2992.76	999.358	3619.29	3592.41	3353.96	3415.07	4557.07	3728.3	4077.87	2275.42	1087.84	2879.39	2414.97	2504.32
				180.84	#N/A	15688	180.841	7.72641	2937.64	2644.19	521.849	2189.05	3781.23	2029.69	655.615	1230.19	3689.33	1767.34	797.882	1018.92	1819.48	753.916	386.797	407.972	736.588	884.771	892.354	423.54	1855.15	1154.71	958.29	999.759	596.626	651.56	1160.78	874.898
				180.84	#N/A	9589	180.841	6.54724	3295.9	3785.35	2381.76	3384.8	390.685	497.855	872.495	350.188	1660.02	1573.7	2573.92	1152.01	2011.9	881.386	1382.64	1751.08	501.043	603.43	826.323	822.511	1276.23	301.453	518.254	435.955	578.398	763.616	289.721	479.156
				180.84	#N/A	11275	180.841	6.99891	3388.91	4169.01	1379.26	3573	2998.38	470.697	1445.41	454.729	2505.21	3475.19	912.653	955.428	1028.47	704.197	767.1	1680	826.972	1721.98	1180.1	660.763	2058.26	705.774	1164.52	1220.83	761.004	1439.62	789.617	678.224
				180.84	#N/A	7212	180.841	6.02981	3017.12	3386.89	2432.83	3152.41	331.535	953.115	1555.97	489.504	1992.3	3519.53	1262.59	1773.04	1301.08	1671.43	1904.57	426.481	901.784	422.38	440.562	301.847	1259.79	412.628	376.732	353.927	568.887	176.148	127.891	298.966
				180.93	#N/A	2197	180.928	1.36537	0	0	65.5564	0	61.6024	111.108	78.8397	354.359	319.928	77.1213	0	68.6713	53.4032	88.1175	1243.14	66.2354	315.587	32.8983	160.585	181.363	292.994	36.9756	0	423.767	22.0212	283.301	147.274	0
				180.97	#N/A	19003	180.974	9.82017	430.156	891.017	983.518	376.996	806.704	1454.87	344.773	621.368	573.121	2616.79	745.512	580.391	219.845	331.295	204.543	269.749	159.747	692.082	215.34	482.958	258.611	330.317	433.529	35.9211	61.6801	173.049	144.709	30.5293
				180.97	#N/A	191	180.974	0.686832	1260.13	1210.06	1932.93	1175.72	1626.77	1598.84	4054.82	1843.98	1794.28	1638.33	2009.79	4551.24	3143.33	2986.8	1380.96	1039.69	2895.01	1669.25	2294.44	3302.35	2795.29	2055.62	2023.09	2051.73	2467.02	2839.55	2055.26	1935.62
				181.01	#N/A	3820	181.015	2.76641	0	0	96.3278	0	0	0	0	0	0	0	0	0	25.4883	0	0	80.6961	2467.47	177.999	182.837	3199.05	3187.28	276.86	324.174	752.847	801.962	448.813	675.823	901.262
				181.01	#N/A	4020	181.015	4.28573	0	0	0	0	0	0	0	0	0	0	0	0	23.9272	23.237	0	0	559.466	23.7739	16.0564	648.507	680.625	69.3708	69.9676	128.346	80.8105	140.853	173.285	260.489
				181.01	#N/A	2639	181.015	1.50724	0	0	0	0	0	0	0	0	27.9559	0	0	0	51.5312	25.2695	20.8079	63.1994	438.136	40.5335	94.7614	518.999	635.301	122.434	197.598	258.683	281.571	194.835	279.239	358.86
				181.01	#N/A	4445	181.015	5.13897	0	0	166.201	0	350.376	336.45	259.315	111.873	59.6952	310.813	216.337	233.371	390.495	443.495	449.18	367.198	1825.42	464.032	472.833	3176.06	2315.95	707.033	457.597	1306.58	989.091	1059.29	1964.17	1416.25
				181.02	#N/A	1382	181.015	1.07688	0	0	39.8302	0	0	0	26.8954	55.7863	49.4322	0	0	0	0	53.5603	0	172.12	451.198	100.916	49.3269	648.382	354.492	179.714	92.8915	73.5731	79.7066	29.2147	69.6826	36.606
				181.03	#N/A	2513	181.026	1.46438	0	0	0	0	0	0	0	0	0	0	0	0	0	0	0	50.9548	0	314.995	179.771	0	17.0672	420.396	374.59	175.215	467.336	1006.45	941.098	1045.67
				181.05	#N/A	4066	181.049	4.49717	292.133	298.556	2543.78	295.404	353.113	2125.53	408.018	2099.03	1469.07	734.912	1211.97	567.716	1999.62	449.55	2009.65	232.633	583.007	76.5296	371.363	465.904	488.416	312.883	166.196	422.882	445.615	554.213	446.269	685.58
				181.05	#N/A	4248	181.05	4.87199	0	0	0	0	55.2708	31.4076	0	136.11	135.617	22.0063	61.2781	0	220.734	0	145.041	139.986	1243.1	154.522	212.915	1051.82	1081.48	371.498	166.196	137.085	246.357	135.408	295.235	163.131
				181.05	#N/A	4874	181.051	5.37579	0	0	0	0	0	0	0	151.835	107.479	0	26.4318	18.1184	21.7475	17.2109	0	84.0284	180.482	50.4332	55.3301	237.349	162.284	177.699	137.62	387.779	166.743	243.74	503.457	373.785
				181.05	#N/A	3929	181.051	3.7114	0	0	0	0	0	0	0	1415.53	1176.51	0	999.892	0	0	0	0	149.652	173.59	170.009	116.284	180.98	174.067	256.824	327.35	234.992	538.279	211.076	219.333	416.86
				181.05	#N/A	3817	181.051	2.92824	0	0	0	0	0	0	0	893.858	911.393	0	716.514	0	546.389	0	294.589	153.963	112.687	278.536	60.5664	382.421	97.5952	663.704	183.19	82.3661	195.924	890.589	698.066	898.988
				181.05	#N/A	8370	181.051	6.19921	0	0	103.444	0	20.1603	0	0	260.832	561.381	16.3305	48.6164	0	108.362	0	107.391	91.3399	199.854	71.968	25.0513	156.759	184.501	48.2323	29.9432	52.8437	149.297	90.8401	286.557	415.898
				181.05	#N/A	2529	181.052	1.38692	0	0	83.6578	0	27.9115	0	0	108.675	172.26	24.413	22.5656	0	268.498	0	113.718	404.939	489.424	165.14	495.206	701.612	249.783	688.249	157.192	878.432	993.721	519.028	886.968	1083.71
				181.07	#N/A	347	181.072	0.718531	0	0	526.51	0	340.03	365.645	52.339	502.174	1593.52	298.505	0	207.993	0	0	0	0	0	576.98	371.894	0	21.5323	178.916	555.217	0	57.9116	96.144	18.0665	310.523
				181.09	#N/A	7044	181.088	5.65682	0	0	0	0	0	0	0	109.078	201.383	0	132.014	0	348.166	0	224.118	797.546	823.225	278.969	731.629	970.572	773.793	654.072	251.491	1393.87	780.349	1476.9	2280.75	2327.58
				181.09	#N/A	10590	181.088	6.44828	0	0	0	0	0	18.9921	86.7234	130.614	255.577	38.4979	104.048	122.049	148.55	173.761	85.0526	566.492	349.135	611.85	325.972	438.218	468.357	185.614	514.884	929.671	1872.13	2277.14	1953.13	2371.28
				181.09	#N/A	16032	181.088	7.95461	0	46.521	566.503	62.9665	108.575	180.993	174.958	288.205	150.067	110.478	71.3904	121.396	580.491	198.568	367.827	163.348	172.436	102.219	264.529	357.523	146.448	135.289	151.653	424.081	648.85	674.65	402.6	111.812
				181.09	#N/A	12162	181.088	7.05164	0	0	73.7063	0	21.2951	18.9921	19.9613	112.489	117.476	44.7082	104.048	25.1965	121.196	25.9539	76.9942	450.09	430.828	284.685	163.671	481.653	570.139	234.321	418.839	576.387	305.231	560.225	394.431	481.052
				181.09	#N/A	4742	181.088	5.26265	0	0	0	0	0	0	0	230.37	273.403	0	142.214	0	359.38	0	224.118	528.314	1116	324.18	688.604	1656.89	1586.36	649.416	250.388	395.738	769.219	311.262	439.224	461.884
				181.12	#N/A	9817	181.124	6.55251	0	0	0	0	735.257	900.495	340.562	343.769	523.457	1111.24	23.5201	717.104	1695.4	719.778	1313.69	58.1282	686.81	436.346	761.964	550.731	434.636	563.862	763.721	818.051	367.22	1138.69	1721.17	1523.83
				181.12	#N/A	15412	181.124	7.63289	0	0	0	0	26.6112	19.8008	18.4609	324.704	329.015	29.4352	451.295	16.7214	84.2985	16.9572	82.0168	60.3847	59.2039	70.3635	34.2415	29.9251	53.7918	183.426	85.5148	270.671	191.922	829.51	468.25	718.936
				181.16	#N/A	16396	181.16	8.07446	61.5002	67.2413	215.569	37.5738	122.779	226.381	167.356	330.11	267.901	147.869	218.542	172.716	291.972	159.078	312.743	70.5481	153.407	28.6348	125.687	250.754	311.107	106.47	33.1214	300.039	388.265	100.179	195.724	199.491
				181.16	#N/A	18422	181.16	8.7471	55.6895	60.8387	126.663	60.6106	80.0049	170.487	118.999	291.577	255.543	65.7486	169.03	86.8227	235.797	129.003	292.672	43.1817	1224.92	69.7965	127.604	1995.57	1499.15	82.827	90.2471	103.928	260.209	613.121	319.333	318.658
				181.16	#N/A	17415	181.16	8.45479	0	0	0	0	0	0	0	46.7601	21.8833	0	0	0	113.497	0	41.2982	0	1667.31	37.0209	72.4569	2409.38	2578.44	16.7283	18.6028	97.7209	110.46	45.3066	38.4751	150.116
				181.99	#N/A	3358	181.992	2.09386	0	0	452.752	0	0	83.4561	54.989	77.3487	36.4775	0	94.3617	0	89.6329	0	131.47	85.0845	149.406	27.0454	181.165	311.46	208.947	45.8324	47.1505	269.098	568.131	368.235	361.675	464.404
				182.01	#N/A	2934	182.01	1.74238	0	0	0	0	0	0	0	0	0	0	0	0	0	0	0	714.799	408.051	986.195	844.611	1075.48	943.659	1715.65	1813.24	2074.12	1825.22	14833.8	13670.1	13771
				182.01	#N/A	8612	182.01	6.28188	0	0	475.204	0	414.096	385.05	21.0275	160.407	154.564	121.479	71.7571	18.8231	276.24	195.197	331.292	29.2565	102.859	236.996	406.741	424.097	151.149	134.148	181.86	1095.53	1744.31	106.059	125.094	114.133
				182.01	#N/A	5397	182.01	5.53924	0	27.9711	134.48	27.4565	92.7105	96.4176	51.499	83.8716	52.5794	42.8289	82.9507	0	265.918	82.6318	179.036	52.589	85.6259	79.209	172.295	265.843	167.823	87.5314	114.751	390.973	964.798	351.761	280.058	265.057
				182.05	#N/A	3655	182.046	2.16614	0	0	0	0	0	0	0	0	0	0	0	0	0	0	0	87.8771	15.3713	24.0215	93.9331	0	0	205.093	135.293	179.228	89.323	4714.27	4999.71	4840.19
				182.05	#N/A	2228	182.046	1.45249	0	0	0	0	0	0	0	0	0	0	0	0	0	0	0	144.667	16.4319	122.374	146.784	31.5635	29.0158	305.632	125.555	210.521	124.013	1684.55	1866.53	1840.43
				182.08	#N/A	3635	182.083	2.34332	0	0	0	0	0	0	0	0	0	0	0	0	0	0	0	95.2159	0	22.8612	122.208	32.0325	0	25.0574	189.464	210.343	194.066	770.002	983.412	1006.55
				182.08	#N/A	5548	182.083	5.64789	0	0	0	0	0	0	0	0	0	0	0	0	0	0	0	227.58	122.95	142.625	272.605	155.461	112.372	203.428	224.69	596.234	173.999	1332.51	1698.25	1814.07
				182.16	#N/A	13567	182.156	7.30753	0	0	1518.46	0	70.1472	542.15	801.108	809.364	1175.75	242.984	7588.76	1378.38	2943.4	1657.28	964.809	149.899	111.099	386.253	1064.65	516.837	240.99	287.571	419.06	4646.87	1502.8	719.146	3536.17	542.669
				182.83	#N/A	540	182.826	0.777138	1320.51	1227.38	2499.89	1263.72	4363.79	4231.16	4277.9	650.912	790.605	3726.23	555.282	5085.41	657.456	3047.69	376.462	199.185	0	4160.5	1228.28	0	23.1059	2548.12	2507.32	0	1325.85	628.057	595.56	1848.16
				183.01	#N/A	12950	183.006	7.19261	0	0	0	0	0	102.916	113.616	0	93.0017	0	79.4447	92.9436	40.0865	139.642	18.1978	160.194	98.2705	252.146	195.897	141.708	99.4199	301.702	258.991	540.78	431.085	0	16.6885	0
				183.01	#N/A	6260	183.013	5.7484	0	0	0	0	0	0	0	0	0	0	0	0	0	0	0	152.433	56.2009	107.921	123.237	105.272	126.106	294.084	303.454	674.374	365.87	0	25.1308	30.9996
				183.02	#N/A	17442	183.023	8.46571	27.5934	19.6079	383.267	20.1366	231.01	310.868	201.152	370.712	383.602	230.739	239.6	171.798	380.673	286.206	302.506	0	20.2536	48.6222	34.2845	49.2434	27.4661	92.1984	72.0801	97.4934	241.068	129.033	144.595	118.728
				183.03	#N/A	2445	183.03	1.49029	0	0	0	0	0	0	0	0	60.475	0	0	0	0	0	0	270.505	434.704	299.588	282.643	562.752	585.159	342.949	412.321	455.66	562.808	634.254	712.41	861.64
				183.03	#N/A	6196	183.03	5.77061	0	0	88.2515	0	29.933	63.9151	36.4116	38.3889	75.0986	70.1841	33.1895	19.5122	92.7873	54.6553	62.4928	172.283	220.351	96.3835	216.263	283.172	318.344	168.948	159.816	558.585	247.442	262.014	190.132	254.985
				183.03	#N/A	3697	183.03	2.43373	0	0	0	0	353.336	345.866	150.734	0	0	300.466	0	146.98	0	224.251	0	56.7035	506.674	2810.14	21.2694	716.963	610.205	2691.32	1949	169.364	55.5535	318.009	595.669	547.366
				183.03	#N/A	1000	183.031	0.980067	69.3336	77.4727	219.632	69.1241	37.0418	60.143	112.329	42.2394	27.9786	55.1802	85.5072	118.766	113.997	162.209	77.5993	325.181	745.777	230.592	324.329	947.715	1035.53	260.666	562.309	725.804	712.559	478.352	310.091	147.089
				183.07	#N/A	5216	183.067	5.74839	22.4976	22.5197	257.406	24.9645	81.0343	150.33	17.1106	9002.79	10261.9	97.4036	4602.19	0	419.263	69.2234	262.325	532.713	1507.4	399.178	689.505	2330.13	1853.84	377.386	639.092	633.297	545.579	2623.58	2674.54	2561.36
				183.07	#N/A	8016	183.067	6.16498	52.8803	48.8843	473.98	25.0825	93.3248	150.33	62.203	851.991	1372.72	97.4036	456.407	58.7549	723.87	116.155	603.52	707.347	2102.36	637.374	838.075	2789.62	1402.85	628.283	639.092	951.933	592.054	3991.13	5409.96	4975.73
				183.07	#N/A	4580	183.067	5.13472	0	0	376.736	0	17.4316	17.6729	0	7123.3	636	0	633.743	0	839.618	95.6109	788.601	485.594	1500.54	554.404	383.517	1684.45	1374.6	1760.62	456.092	1047.6	748.598	1571.86	2153.99	2097.89
				183.07	#N/A	2190	183.067	1.64305	0	0	76.0941	0	0	0	0	204.413	216.228	0	587.69	0	550.343	0	437.135	775.879	1683.39	823.761	876.468	3071.84	2040.79	1080.11	1012.81	996.628	1443.98	2737.19	2947.63	2098.39
				183.07	#N/A	4136	183.067	4.65222	0	0	123.539	0	23.3514	22.3997	0	261.332	533.195	0	343.878	0	885.283	0	549.228	745.377	1486.46	344.797	135.491	2080.31	1871.9	586.755	879.63	620.052	670.498	2587.13	2329.01	2776.36
				183.07	#N/A	3733	183.067	2.5468	0	0	22.931	0	0	0	0	396.255	146.456	0	347.787	0	290.334	0	175.676	724.732	1203.15	2092.9	975.146	1112.31	1574.13	324.63	528.534	375.647	365.9	4849.26	6673.44	6305.79
				183.07	#N/A	3934	183.067	3.68369	0	0	215.904	0	160.025	98.9811	83.8114	835.993	432.477	0	138.276	116.134	1217.41	133.5	695.513	731.388	15235.6	1160.96	637.171	18889.8	16257.5	1189.55	1442.34	1253.86	2110.86	2148.83	4003.68	690.153
				183.1	#N/A	5240	183.103	5.56401	0	0	42.7556	0	0	0	0	332.611	296.062	0	274.276	0	84.9666	0	19	147.405	342.019	432.476	173.891	538.934	391.501	379.981	299.435	257.329	458.399	738.113	1033.37	448.288
				183.1	#N/A	6329	183.103	6.04841	0	0	223.042	0	91.8645	131.946	43.4958	255.203	267.152	70.6284	206.168	109.248	121.436	86.7356	223.443	89.5258	810.345	325.666	149.388	1077.44	1270.29	114.702	296.435	659.823	173.624	1421.62	1474.85	1139.28
				183.1	#N/A	14932	183.103	7.33042	22.2199	62.0898	236.072	20.5268	232.137	393.772	95.5764	323.928	360.023	112.342	852.157	87.5045	621.1	133.75	265.228	560.981	326.314	1443.18	1179.87	416.469	334.325	1395.9	2308.64	1473.77	1845.89	3561.76	3671.35	5265.73
				183.1	#N/A	4178	183.103	4.89154	0	0	0	0	0	0	0	119.972	143.847	0	28.9948	0	0	0	0	24.9902	578.979	161.753	111.818	667.176	595.865	177.613	119.357	128.662	266.829	633.162	811.948	429.794
				183.1	#N/A	12155	183.103	6.80165	515.302	371.997	659.8	324.723	752.835	452.623	278.254	405.968	555.474	459.308	825.704	208.251	488.351	286.147	334.664	216.177	504.796	491.188	192.205	486.17	198.174	422.54	357.437	481.252	1127.38	626.018	841.625	610.625
				183.14	#N/A	13251	183.139	7.18313	0	0	0	0	0	0	0	17.7938	38.5486	0	0	0	64.3054	0	0	0	864.201	0	0	956.782	945.069	0	14.1406	26.1466	0	66.9978	80.6088	60.1125
				183.14	#N/A	18482	183.14	9.11896	445.149	417.882	988.76	446.096	810.917	640.138	539.163	892.396	866.899	814.117	566.424	530.702	1314.82	892.977	1105.58	379.32	982.091	678.847	1507.31	1059.74	1052.18	877.747	744.059	1353.37	907.976	1008.64	1074.3	1209.49
				183.14	#N/A	16091	183.14	7.92822	0	0	107.881	0	120.144	150.652	44.5508	206.415	110.775	112.841	288.963	61.2073	518.693	69.3591	167.46	67.8788	153.793	92.8681	249.067	281.012	251.326	65.2656	91.8696	278.253	663.956	1111.33	389.603	1132.32
				183.14	#N/A	17570	183.14	8.52658	77.2129	98.6926	181.936	97.4794	303.992	289.252	129.369	202.379	209.778	229.866	200.385	151.964	332.234	177.282	231.168	109.253	194.245	171.848	262.386	294.154	322.891	147.934	150.251	408.065	414.337	1240.42	591.666	708.897
				183.9	#N/A	20282	183.899	13.9535	1194.87	339.382	1062.77	432.428	849.771	667.446	221.872	1103.28	590.081	248.339	403.501	189.355	744.59	821.122	630.813	331.513	1344.53	1067.02	534.166	295.096	349.033	284.391	334.233	1094.73	305.647	898.936	1095.13	471.274
				183.91	#N/A	20313	183.914	14.6918	2543.32	1446.65	2684.26	2975.25	2611.72	859.776	1343.22	2593.78	1005.74	3001.03	1316.95	1383.61	2974.88	3019.35	675.641	3342.66	1910.95	1292.29	1143.67	1477.6	3144.43	1345.51	4241.1	2422.55	2796.56	1335.75	3281.37	1185
				184.06	#N/A	3633	184.063	2.2145	0	0	0	0	0	0	0	0	0	0	0	0	0	0	0	66.6494	15.3869	143.803	156.299	44.8179	43.9001	293.782	339.376	150.1	168.064	1324.77	1792.44	1337.69
				184.06	#N/A	1976	184.062	1.21862	0	0	0	0	0	0	0	0	0	0	0	0	0	0	0	334.702	67.8626	298.269	447.472	25.8878	98.7633	176.454	446.282	343.535	356.425	577.797	802.456	717.795
				184.06	#N/A	2889	184.062	1.71188	0	0	0	0	0	0	0	0	0	0	0	0	0	0	0	442.002	109.638	272.415	426.115	160.938	141.965	438.742	635.656	853.994	568.315	1893.24	1519.52	1754.61
				184.06	#N/A	3815	184.063	2.84461	0	0	0	0	0	0	0	0	0	0	0	0	0	0	0	38.6646	0	65.3151	70.5881	15.5458	36.1575	234.287	239.076	199.605	83.3954	1459.09	1309.95	1885.32
				184.1	#N/A	8604	184.102	6.2469	0	0	0	0	0	0	0	50.9848	217.185	0	1123.25	0	115.485	0	0	0	19.5727	21.0802	82.5687	119.519	76.386	16.4219	0	934.587	158.184	27.2338	614.958	31.689
				184.1	#N/A	13713	184.104	7.42927	0	0	0	0	0	0	0	0	0	0	322.144	0	0	0	0	0	0	51.9985	38.9708	0	15.4366	53.6771	131.501	86.4928	56.7903	202.498	122.537	192.063
				184.82	#N/A	544	184.824	0.774144	602.507	455.628	1278.25	599.647	2156.44	2099.83	2153.96	336.315	356.678	1928.88	256.263	2508.32	343.26	1530.23	172.794	95.1642	0	1997.45	376.026	0	0	1275.5	1264.05	0	621.111	312.375	249.272	833.361
				184.87	#N/A	620	184.866	0.825828	0	0	0	0	0	0	89.8676	0	0	0	0	79.5573	0	134.788	66.7309	487.922	0	208.807	429.97	16.2212	120.981	280.768	316.579	97.8222	1481.19	50.7474	18.9827	128.943
				184.99	#N/A	4526	184.992	5.12506	0	0	0	0	0	0	0	0	0	0	0	0	0	0	0	398.946	0	604.503	42.946	0	0	935.019	931.378	401.229	234.697	3514.66	3965.32	3485.87
				184.99	#N/A	3905	184.992	3.60514	0	0	0	0	0	0	0	0	0	0	0	0	0	0	0	0	0	0	0	0	0	49.0488	66.5749	0	0	980.039	896.621	921.206
				184.99	#N/A	3171	184.992	1.92757	0	0	0	0	0	0	0	0	0	0	0	0	117.008	0	25.0292	0	0	0	0	0	0	0	0	0	0	341.345	518.897	510.58
				185.01	#N/A	3715	185.007	2.67224	0	0	0	0	0	0	0	0	0	0	0	0	0	0	0	0	0	45.6433	0	0	0	0	104.698	0	0	929.868	1177.39	1127.43
				185.01	#N/A	1511	185.009	1.03103	0	0	25.4979	0	0	19.6335	33.7661	85.3805	49.9169	23.8787	0	31.7177	0	55.1137	0	19.9964	170.762	20.0244	0	164.624	167.472	30.2406	34.0945	59.8509	29.536	465.344	588.259	430.564
				185.02	#N/A	484	185.022	0.769352	0	0	0	0	0	0	0	32.1694	0	0	0	0	0	0	0	715.629	413.319	258.572	452.481	612.159	509.742	432.087	455.63	1273.87	422.691	2216.28	2175.62	2298.45
				185.03	#N/A	4380	185.028	5.04136	0	0	0	0	0	0	25.7403	0	0	0	0	22.4269	109.332	24.4066	468.259	86.27	235.331	27.6009	222.205	512.22	412.931	101.482	142.666	273.508	575.204	417.07	424.844	423.797
				185.03	#N/A	5128	185.028	5.40536	0	22.9678	104.752	23.9453	21.947	0	28.6744	70.7071	72.6235	21.4816	58.3818	27.9598	290.02	67.0836	1290.81	100.133	156.566	314.096	326.6	183.423	127.733	167.729	135.749	327.418	710.154	550.214	483.852	847.66
				185.05	#N/A	1134	185.046	1.33557	0	24.145	170.412	0	105.042	129.341	92.6206	957.729	803.088	134.822	424.027	114.681	1071.27	95.8862	343.057	977.046	4744.79	718.27	520.711	6174.51	7246.93	1857.39	1394.63	1483.78	1083.62	4679.75	4004.61	4086.28
				185.05	#N/A	3632	185.046	2.13666	0	0	95.8774	0	0	0	0	168.918	46.9065	0	46.4308	0	236.222	0	237.279	947.715	945.052	822.165	973.324	2151.66	2349.68	1151.17	1245.12	1266.94	1885.55	4079.52	4914.32	5045.37
				185.05	#N/A	3108	185.046	1.77205	0	0	95.8774	0	0	0	0	68.327	191.412	0	46.4308	0	143.551	0	219.343	538.595	1223.3	492.574	846.349	1424.49	1684.22	450.173	660.912	799.216	952.197	1163.67	1600.92	2162.2
				185.08	#N/A	8557	185.082	6.28611	1860.7	1865.99	1348.16	1863.54	649.638	944.741	492.292	1716.06	2423.62	985.339	1922.75	1037.75	2837.14	504.194	2094	760.301	1875.18	933.034	1300.19	1217.87	1312.71	1084.08	981.205	2306.49	3896.05	5684.16	5941.07	7241.91
				185.08	#N/A	10053	185.082	6.77311	435.964	577.771	730.278	563.882	1046.23	819.199	844.573	1711.08	1186.32	1286.15	627.184	626.659	3600.2	1067.76	1246.57	778.149	1794.79	790.757	1676.74	2012.55	934.089	788.856	1194.81	1408.68	2171.44	7080.77	5470.44	6598.01
				185.08	#N/A	12745	185.082	6.95734	1733.55	1950.71	1035.61	1922.54	2022.56	1571.66	844.573	567.393	595.482	2326.96	855.797	1069.14	1525.62	1687.59	1094.07	686.092	1356.84	982.613	692.963	1152.6	535.832	882.827	573.981	657.129	761.703	5409.12	4656.05	2172.13
				185.08	#N/A	6670	185.082	5.94523	1772.91	1817.96	2641.09	1857.45	1014.37	834.92	416.09	1432.25	859.212	882.675	386.339	397.76	724.432	300.926	2391.81	608.386	1459.4	721.332	807.328	1260.58	1442.58	1030.9	1279.91	1523.83	1784.71	3963.91	4252.79	4739.6
				185.08	#N/A	5736	185.082	5.46124	1688.9	801.836	982.75	821.952	585.16	1386.95	508.02	2068.5	1040.37	952.703	1040.5	581.146	1741.08	579.647	1765.63	677.417	1470.17	884.547	1290.09	1627.51	1952.46	1323.72	1091.09	1524.23	3010.01	2674.83	1817.34	3518.72
				185.08	#N/A	4378	185.082	5.14649	359.494	757.134	1513.8	848.107	379.276	690.451	627.102	945.577	1054.62	555.382	1344.41	552.297	1494.3	484.456	1039.19	761.532	2748.34	909.934	1443.35	4036.27	1718.4	1765.01	2158.51	1609.62	2721.22	4243.59	4568.29	5336.42
				185.08	#N/A	4109	185.083	4.77127	380.888	136.686	901.311	355.428	511.692	722.799	551.234	1237.6	1113.62	173.022	1166.92	134.974	1323.98	213.097	1086.94	247.31	1014.15	1221.63	666.959	2597.14	1939.11	399.894	407.259	579.551	3950.51	2751.63	11494.4	10375.6
				185.09	#N/A	1667	185.094	1.23188	0	0	0	0	0	0	0	0	0	0	0	0	1182.44	0	25.1751	0	0	0	0	0	0	0	0	0	0	90.1329	70.3322	94.9797
				185.12	#N/A	18747	185.119	9.28563	0	0	0	0	0	0	0	16.8986	78.5392	18.1707	0	18.0775	104.854	0	107.191	16.4576	23.0413	132.931	77.5064	100.182	114.275	237.967	109.165	599.813	91.564	2342.25	210.28	238.703
				185.12	#N/A	16511	185.119	7.66894	68.1518	21.1224	237.429	22.2741	570.854	291.581	168.343	997.173	1361.84	328.978	1206.95	104.437	1553.96	235.943	998.79	165.497	1953.96	463.969	333.937	2881.92	2659.62	453.4	877.206	1019.61	1130.51	2499.48	2705.83	4261.84
				185.12	#N/A	17073	185.119	8.4007	246.626	262.131	315.206	224.637	428.697	482.541	386.091	479.139	366.087	423.419	338.471	349.15	1369.7	465.978	879.417	165.327	621.758	331.441	260.044	708.698	519.195	160.66	323.439	355.498	351.256	464.83	755.004	486.378
				185.12	#N/A	13920	185.119	7.58025	0	21.1224	87.1463	21.0404	173.464	170.577	100.033	384.645	766.455	136.804	283.325	61.6257	738.148	112.547	432.883	165.497	611.628	391.459	333.937	841.976	611.238	453.4	519.361	771.679	895.37	513.613	738.148	1136.74
				185.12	#N/A	10490	185.119	7.05817	53.9094	28.2047	51.9075	30.4249	121.097	108.239	26.2534	271.317	390.823	131.801	211.606	67.5176	287.234	52.5199	312.232	24.5201	336.831	75.6238	88.3794	334.275	425.483	103.887	111.568	162.157	127.905	325.251	481.72	385.993
				185.12	#N/A	8286	185.119	6.36176	0	0	22.9023	0	17.4531	0	0	20.6187	42.242	0	25.2669	0	20.8462	0	41.8204	31.7988	71.8394	21.0573	82.4903	299.034	123.057	30.2703	40.3677	161.495	69.1576	479.744	447.291	403.954
				185.12	#N/A	12946	185.119	7.12675	53.9094	28.2047	51.9075	30.4249	139.886	108.239	26.2534	271.317	390.823	176.471	395.648	67.5176	327.166	52.5199	312.232	24.5201	1200.18	75.6238	88.3794	1735.57	2469.47	103.887	203.767	162.157	127.905	436.427	295.716	667.303
				185.16	#N/A	15693	185.155	7.83177	0	0	0	0	0	0	0	0	0	0	0	0	64.1156	0	46.2864	0	0	0	0	0	0	0	0	0	0	82.406	100.316	307.426
				185.16	#N/A	16991	185.155	8.27262	25.5404	41.2017	155.933	26.0028	942.383	530.434	57.9535	210.947	130.565	478.889	238.549	71.3101	379.437	113.867	186.657	0	151.233	0	389.245	262.337	227.341	30.4941	14.3001	354.642	110.09	366.207	256.994	272.471
				185.93	#N/A	6029	185.93	5.7214	0	0	55.8182	0	0	0	50.4941	58.8583	46.5122	0	171.145	54.8328	48.9997	34.4849	42.5805	0	0	0	61.876	21.0919	0	0	19.6452	362.244	132.893	22.3998	244.249	0
				185.99	#N/A	706	185.994	0.99135	0	0	61.3522	0	0	23.0398	0	156.496	55.8732	0	223.291	0	69.5428	118.499	376.066	0	0	0	0	0	0	0	19.8934	0	0	0	0	0
				186	#N/A	6098	186.004	5.72334	0	0	330.663	0	0	0	303.951	359.057	345.046	0	801.416	370.154	328.009	291.278	262.412	42.3806	47.7749	55.8631	435.203	157.819	60.2847	75.726	222.007	1822.26	601.844	306.556	1007.91	90.187
				186.08	#N/A	6176	186.078	5.71007	0	0	400.209	0	0	21.9045	384.165	423.524	473.281	0	1092.62	518.976	405.823	356.191	351.529	46.3673	132.981	98.4707	633.988	232.586	189.56	105.602	275.08	2404.4	974.835	435.377	1488.41	718.465
				186.11	#N/A	6148	186.106	5.72423	0	0	444.215	0	77.1451	229.885	2608.22	536.45	3631.51	167.93	1328.23	492.031	418.15	2336.51	429.488	571.142	673.942	762.009	762.444	2044.29	982.111	1043.39	347.385	2503.59	909.806	3226.76	1854.33	1590.02
				186.11	#N/A	19671	186.114	11.8547	1816.9	593.227	26734.9	1654.85	2703.66	10652.7	11246.8	24571.2	10400.6	102.909	17848.2	426.083	11538.7	11071.4	11808.6	71.1128	8996.14	9592.26	10982	10091.9	1177.89	10757.6	2764.22	32852.3	10069.2	12210.7	33085.2	15539.3
				186.11	#N/A	6165	186.114	5.72369	1850.16	1145.64	142808	1991.06	3997.42	10695.6	123615	145408	149696	8846.95	367079	167051	143569	120411	121693	28727.6	28973.3	37028.3	201657	84597.1	44044.8	47021.9	107778	807075	320230	148492	475333	73352.2
				186.11	#N/A	20253	186.114	13.7381	6188.7	1422.58	28031.6	6726.09	2318.64	6305.63	10679.8	25016.4	8514.8	120.457	16891.6	1464.2	11644.4	10575.9	12966.1	36.231	8831.39	9905.04	10749.6	10066.5	4026	10673.2	1742.08	30811.1	10918.9	12830.2	32395.3	14628.4
				186.11	#N/A	11538	186.114	6.88528	1524.4	595.851	7805.08	1017.12	1282.05	2011.3	14293.8	8027.72	3898.53	18.1832	18887	10919.3	5978.61	9214.57	5284.01	38.7081	128.967	1115.24	2256.55	312.365	256.124	1096.79	3508.57	46983.2	12868.1	1742.76	23687.6	716.144
				186.12	#N/A	6109	186.121	5.72308	0	0	465.654	0	84.1572	224.473	2709.12	509.983	3582.69	159.493	1291.59	4749.27	388.118	2535.15	397.179	545.442	678.332	742.902	634.91	2061.1	949.843	1090.93	339.094	2332.18	949.529	3145.1	1589.94	1690.22
				186.13	#N/A	6121	186.132	5.72395	0	0	239.472	0	0	0	190.794	180.858	213.942	0	653.318	238.499	213.099	167.449	190.917	16.7951	19.7972	21.5874	325.667	146.778	18.5694	46.2079	130.694	703.499	535.448	152.89	301.251	32.1268
				186.15	#N/A	6139	186.151	5.72266	0	0	396.605	0	0	0	389.746	436.867	395.667	0	1062.08	491.503	382.054	346.385	314.498	51.3111	66.4381	68.1933	601.554	189.303	101.411	105.583	272.404	2405.26	792.213	347.461	1401.39	142.785
				186.22	#N/A	6099	186.225	5.72334	0	0	287.903	0	0	0	247.606	305.14	288.003	0	698.326	297.525	281.939	218.34	218.699	35.4451	34.6003	27.2383	355.994	141.255	53.0065	60.242	160.551	1613.58	506.568	236.078	911.7	76.8465
				186.3	#N/A	6030	186.298	5.72437	0	0	45.8152	0	0	0	43.8013	44.2845	26.0002	0	143.25	28.5385	44.9954	17.0553	23.8971	0	0	0	56.7966	15.6507	0	0	0	315.171	82.8045	48.6363	179.927	0
				186.93	#N/A	248	186.93	0.701772	148.332	203.266	233.526	182.409	255.131	273.915	2393.77	751.423	342.258	264.601	96.4297	1249.59	1862.63	3648.86	5616.04	179.645	1943.03	388.918	354.424	4210.18	1511.42	204.304	327.719	324.195	5468.44	240.323	1896.52	132.935
				186.94	#N/A	11419	186.941	6.84941	336.4	314.9	1040.15	337.572	943.89	1186.68	975.021	584.687	806.651	1071.22	454.621	731.83	1160.21	1226.72	875.797	103.456	179.766	182.511	152.781	125.079	125.406	266.292	349.841	118.761	316.436	174.687	128.75	140.759
				187.01	#N/A	5121	187.005	5.37685	0	0	0	0	0	0	0	20.6515	33.882	0	25.146	0	18.6032	0	23.6653	0	0	382.085	0	0	0	752.254	686.316	0	0	172.03	175.363	862.667
				187.02	#N/A	1963	187.025	1.06432	0	0	58.499	0	0	0	0	268.639	310.812	0	75.5172	22.1647	106.209	20.7502	67.073	628.187	1736.83	163.988	188.589	1781.03	1753.57	243.102	395.287	1100.69	136.255	3767.74	4022.68	4050.03
				187.02	#N/A	573	187.025	0.946055	0	0	58.499	0	0	0	0	268.639	149.039	0	46.1519	19.6092	106.209	20.7502	67.073	453.346	1741.24	163.988	188.589	1221.46	1121.49	460.372	395.287	1079.48	136.255	731.321	788.072	810.692
				187.06	#N/A	12312	187.06	7.07715	358.683	810.034	66.2332	161.764	374.028	264.239	200.589	255.884	853.618	532.441	165.123	123.842	1230.54	537.557	486.431	100.447	153.524	146.676	187.46	97.3445	290.422	68.9137	36.8989	136.718	69.2147	129.057	219.104	270.239
				187.06	#N/A	1785	187.062	1.9569	661.1	645.566	1517.81	565.89	737.026	1019.84	542.426	3149.11	2958.97	789.506	2137.07	889.609	3780.05	845.364	2415.96	790.539	14836.5	1691.67	1470.02	20363.2	20327.6	1529.48	1411.28	2236.45	2578.56	10847.8	12291.7	21060.1
				187.06	#N/A	3684	187.062	2.62282	26.363	78.5843	554.587	73.5662	381.906	401.286	124.679	796.592	723.747	116.863	1065.83	166.909	889.661	227.654	898.456	900.47	3334.27	923.869	939.664	4847.25	5022.35	685.948	684.77	1002.12	836.511	5644.79	5773.74	5450.48
				187.09	#N/A	10310	187.092	6.64518	48.9522	76.6658	1570.37	118.299	224.724	384.385	709.526	373.671	1015.76	265.205	817.134	947.015	1460.7	331.751	1643.59	333.194	422.005	75.2973	684.778	1193.65	414.877	202.285	324.82	499.011	1062.42	1204.45	1638.89	1104.57
				187.1	#N/A	9549	187.098	6.6445	11633.2	13203.1	71739.8	12606.5	15712	117992	44010.1	113048	51692.2	21422.6	79202.7	50033.6	83979.2	35545.5	74061.4	19074.1	26684	12249.2	40756.4	53528.2	29107.7	14922.8	24214.1	118091	57214.6	59561.6	79407.2	68938.5
				187.13	#N/A	18366	187.134	9.00235	585.168	680.369	1717.85	585.622	1229.29	1698.13	1922.03	2866.13	3659.15	1347.26	3009.26	2198.12	11012.9	2377.43	8053.1	585.938	1475.43	1891.36	1280.79	1923.96	1677.36	2728.67	2839.85	7888.48	2678.48	15530.8	11052.8	12236.1
				187.13	#N/A	17624	187.134	8.55166	565.899	544.948	699.691	642.89	1080.98	1247.18	1021.73	1519.14	2572.18	825.019	1616.03	644.405	1998.32	660.049	2221.42	392.717	9127.4	1275.45	779.155	7855.63	13160.2	1414.75	1598.59	1109.09	824.903	5164.43	8325.57	10032.4
				187.97	#N/A	3829	187.966	3.10105	0	0	0	0	0	0	0	0	0	0	0	0	0	0	0	18.5199	53.9927	213.22	578.723	139.721	89.7048	191.326	339.971	1230.07	964.619	0	0	0
				187.97	#N/A	1587	187.969	1.46744	511.319	479.958	0	492.278	0	1672.83	0	0	0	62.2106	0	0	0	54.2095	0	5962.09	6537.45	1428.91	79.1041	8067.33	15046.5	145.565	163.629	139.757	79.9784	0	15.9423	0
				188.04	#N/A	3578	188.036	2.27856	0	0	0	0	0	0	0	0	0	0	0	0	0	0	0	0	0	0	0	0	0	0	0	0	0	710.284	840.605	887.305
				188.92	#N/A	740	188.92	0.976156	458.44	368.882	344.633	540.533	645.984	703.655	938.9	338.168	55.3146	598.447	120.052	834.624	352.525	915.479	471.049	1378.93	704.877	375.252	575.828	523.912	591.785	749.543	835.581	387.668	690.649	485.6	271.791	428.853
				188.94	#N/A	11411	188.938	6.85091	333.149	313.905	1012.04	331.771	942.11	1250.13	954.092	575.069	853.007	1071.25	433.379	776.736	1169.11	1336.58	1028.67	115.346	215.526	194.045	172.549	108.937	171.442	243.199	317.679	171.926	174.631	232.439	229.487	232.575
				188.95	#N/A	16363	188.952	8.04214	223.467	242.443	520.641	213.603	461.065	391.156	352.714	782.083	693.442	385.433	628.443	383.191	699.844	410.455	555.583	591.938	259.107	375.097	589.573	350.99	206.746	304.01	344.647	769.196	2432.07	514.701	662.122	722.677
				188.96	#N/A	3274	188.956	2.00174	0	0	0	0	0	0	0	193.22	0	0	0	0	289.969	0	533.047	0	0	0	85.2111	59.8096	80.1462	0	0	41.5716	0	514.23	665.812	17.7203
				189.02	#N/A	2830	189.02	1.6049	0	0	0	0	0	0	0	0	0	0	0	0	0	0	0	16.628	59.2757	22.0639	18.2448	58.7945	227.193	38.4284	57.9567	32.1003	31.3592	605.582	571.58	736.174
				189.02	#N/A	919	189.02	1.02382	0	0	0	0	0	0	0	0	0	0	0	0	0	0	0	42.6599	149.928	23.0634	20.1956	109.408	105.51	19.8813	37.6602	47.654	36.5057	406.201	334.534	500.765
				189.03	#N/A	4179	189.03	4.8022	0	0	104.419	0	56.331	62.4126	323.935	46.3321	137.149	49.4999	61.2704	320.568	1178.02	490.64	876.129	0	0	0	0	0	0	0	0	0	16.843	0	0	0
				189.03	#N/A	4843	189.031	5.31702	0	0	21.9415	0	0	0	0	92.4373	79.1995	0	30.1605	0	518.961	32.9015	324.286	0	0	0	0	0	0	0	0	24.2435	0	16.329	0	0
				189.03	#N/A	8936	189.035	6.33498	0	0	19.2601	0	0	0	0	103.167	386.089	0	0	0	45.9626	0	198.299	18.1271	0	0	27.5782	15.9172	21.4045	20.2038	20.4671	0	27.2491	22.9492	0	0
				189.04	#N/A	3559	189.041	2.2281	0	0	0	0	0	0	0	0	0	0	0	0	0	0	0	0	8418.42	0	15.5394	14677.4	13948.3	16.1131	16.7866	67.7457	68.1251	362.441	589.598	301.706
				189.04	#N/A	2814	189.041	1.63906	0	0	27.5199	0	0	0	0	2578.5	3371.04	0	1271.2	0	0	0	0	15.9375	542.338	0	16.3849	795.282	822.867	32.7615	32.0122	21.5368	61.1294	493.721	693.585	503.993
				189.04	#N/A	1792	189.041	1.13129	25.2787	0	136.62	0	36.6664	55.8509	26.6413	599.153	897.929	24.1817	81.233	65.0649	1613.71	31.651	694.894	487.86	1641.32	136.234	176.331	1828.3	2120.51	367.742	334.743	606.999	336.543	10018.7	10382.6	10776.1
				189.06	#N/A	11415	189.056	6.83624	39.4415	63.4292	530.746	73.9717	426.985	582.506	313.988	392.209	369.571	618.242	302.569	338.566	587.935	410.824	397.595	59.0131	101.357	159.634	156.276	248.595	395.278	271.867	138.287	493.298	319.925	527.727	349.686	269.354
				189.06	#N/A	7441	189.056	6.10694	0	0	0	0	688.259	551.177	709.835	19.0921	138.694	768.158	17.3105	750.241	0	785.816	0	105.778	551.866	731.621	1030.03	953.041	1113.4	1195.97	996.165	1444.83	1373.35	429.596	564.142	578.674
				189.06	#N/A	9674	189.056	6.51076	0	0	0	0	26.8586	0	97.491	19.0921	50.1031	0	17.3105	0	0	19.3731	0	126.637	77.5165	118.604	168.362	221.455	276.194	229.889	162.206	470.34	355.1	348.622	510.204	447.135
				189.08	#N/A	7187	189.077	5.63072	95.6688	129.017	587.577	96.5877	940.12	692.433	273.689	271.338	207.005	653.626	401.091	254.386	4561.8	374.703	2776.88	655.365	4028.37	300.615	5192.78	5899.12	5723.3	509.201	439.745	7030.98	4270.78	9870.77	3168.76	3510.4
				189.08	#N/A	1517	189.077	1.49888	22.4183	24.9187	289.05	26.505	194.083	259.334	28.6731	260.92	272.916	88.8238	261.383	82.9165	500.438	158.595	311.214	149.487	525.673	100.852	112.289	470.776	3422.13	343.753	361.822	221.402	529.065	1626.69	893.726	494.984
				189.08	#N/A	4112	189.077	4.71335	0	0	121.36	0	177.754	176.295	230.901	50.3368	113.645	99.262	0	156.746	654.941	291.498	461.045	45.0713	607.797	41.8538	113.707	891.134	533.083	67.1648	96.3406	81.5458	190.754	627.244	710.837	390.356
				189.08	#N/A	3444	189.077	2.14493	254.001	249.012	705.891	235.834	279.233	693.67	191.004	793.826	598.446	369.26	483.94	307.819	703.507	355.195	663.962	348.678	1257.85	365.049	644.837	1681.68	1904.94	544.836	614.966	587.688	1137.6	1947.83	2597.07	2386.59
				189.08	#N/A	3903	189.077	3.3523	156.792	155.663	146.833	131.898	0	50.2097	208.146	125.455	0	179.594	97.934	207.749	771.07	259.974	501.419	299.384	652.394	235.513	349.381	372.283	606.782	453.315	549.634	515.752	510.73	1201.71	602.935	1030.94
				189.08	#N/A	3788	189.077	2.97713	115.438	145.502	1673.16	142.244	283.635	508.645	299.998	894.49	584.121	320.188	599.879	427.037	2168.54	418.62	1746.11	227.554	4132.52	142.992	622.566	6407.56	5765.64	145.34	378.658	731.105	1155.67	2131.29	3159.77	3096.42
				189.09	#N/A	16244	189.093	7.83705	0	0	0	0	346.83	249.562	0	41.0763	51.2024	283.529	49.753	0	40.8895	0	0	109.073	124.262	179.415	205.576	198.702	63.6159	180.885	341.439	522.751	424.57	304.657	390.721	387.68
				189.09	#N/A	14569	189.093	7.50465	118.396	109.29	138.096	102.643	994.598	339.451	111.913	121.902	130.091	546.45	69.0746	115.066	114.002	90.2288	138.515	61.2692	271.37	161.736	287.906	167.038	160.569	180.885	309.272	1011.38	360.446	304.657	390.721	394.874
				189.11	#N/A	12423	189.114	7.06728	45.7333	21.2255	170.802	0	115.806	372.797	104.305	180.654	173.811	117.632	536.763	143.238	1253.22	241.658	517.652	15.8192	392.537	16.0427	22.8769	341.056	397.574	21.7906	39.3677	41.8246	52.0152	452.586	555.81	803.433
				189.11	#N/A	4613	189.115	5.41504	24.173	29.8198	36.5615	23.0217	64.162	216.586	72.5814	135.944	205.679	89.3413	167.324	94.9689	490.569	115.757	343.975	59.4024	1069.96	37.8503	27.2819	1403.31	1467.18	14.6982	24.8877	410.868	168.958	940.663	1256.38	1273.74
				189.93	#N/A	68	189.932	0.648192	20.1105	49.1415	0	24.3605	0	0	0	0	0	0	0	0	0	0	0	166.387	0	1398.05	22.6406	0	0	1785.37	1934.13	400.745	84.2512	0	0	0
				189.99	#N/A	350	189.988	0.72232	0	0	35.0694	0	0	0	0	20.5597	0	0	55.9135	0	0	0	0	0	0	17.9109	72.2244	0	0	0	23.4616	63.2274	311.011	65.2552	28.8468	698.24
				190.02	#N/A	3827	190.015	3.06176	0	0	0	0	0	0	0	0	0	0	0	0	0	0	0	0	0	0	0	0	0	0	17.9649	16.05	16.9448	1128.66	1123.43	1587.38
				190.92	#N/A	741	190.918	0.975655	414.779	586.768	349.673	527.904	668.467	667.687	900.468	341.799	52.7581	649.548	116.462	826.256	329.748	886.016	484.061	1278.77	697	550.379	514.661	566.207	653.19	476.639	793.68	383.697	614.876	504.974	302.614	492.138
				190.93	#N/A	59	190.929	0.566454	1694.19	1967.21	387.15	1820.11	430.924	420.199	450.176	380.63	437.538	591.048	485.452	423.611	74.3699	413.94	35.1509	961.387	134.421	596.111	432	74.7485	126.449	324.786	864.318	596.368	477.934	430.889	370.762	498.255
				190.95	#N/A	16350	190.949	8.03884	92.7852	156.87	201.302	85.5398	234.665	111.545	74.9071	520.958	478.155	97.2789	395.367	110.031	485.303	158.473	411.243	392.325	130.718	235.147	368.727	231.669	125.084	73.5166	160.017	588.385	1600.35	347.97	453.47	398.115
				190.95	#N/A	3280	190.954	2.00485	0	0	0	0	0	0	0	198.655	0	0	0	0	297.947	0	538.694	0	33.25	0	68.3003	53.5702	112.567	0	0	40.3552	0	561.161	638.137	67.0252
				190.96	#N/A	4006	190.958	4.2173	58.5011	79.6883	0	53.0789	0	280.135	0	0	0	0	0	0	227.994	0	219.9	1062.68	1204.96	469.92	0	1741.02	2664.34	66.7919	16.0274	33.1059	57.1195	135.019	135.743	182.748
				191	#N/A	3907	190.998	3.67966	0	0	0	0	0	0	0	0	0	0	0	0	0	0	0	0	841.035	0	0	1027.08	1081.86	0	0	17.1731	18.0737	23.0496	389.811	0
				191	#N/A	1481	190.999	1.10777	0	0	0	27.4649	26.3187	24.4911	23.2039	0	46.0832	0	0	0	33.7939	0	34.0074	138.412	135.21	89.229	47.6923	98.2317	141.181	94.1656	118.573	150.546	98.3293	3283.91	3499.68	3926.24
				191	#N/A	3584	190.999	2.28851	0	0	0	0	0	0	0	32.9621	111.916	0	0	0	147.443	0	125.138	0	0	0	0	17.816	0	77.8313	51.3459	55.3341	55.4562	5961.38	6570.31	6921.21
				191.02	#N/A	2692	191.02	1.59624	0	0	0	0	0	0	0	0	304.623	335.22	265.474	0	0	0	552.409	3910.42	3931.43	2861.03	3744.71	746.967	14340	6957.89	3915.62	5050.2	3261.73	2887.71	8221.7	722.247
				191.02	#N/A	18259	191.02	8.90878	9583.94	10706.8	9301.36	7710.48	2353.88	1657.83	8754.84	3183.13	3242.58	1819.66	9632.61	1261.93	1809.81	1174.48	8613.34	3141.27	17455	15693	16691	10332.3	19920.8	15798.1	17748.8	19110.6	17551.8	21902.3	22193.2	21992.4
				191.02	#N/A	11315	191.02	6.5792	1291.22	2052.02	1226.98	2145.08	2380.83	2515.29	2719.82	8874.33	8166.27	3406.67	8968.53	2012.18	2934.54	3012.44	3861.51	3816.48	3811.87	5267.2	5788.45	3927.84	4861.28	8341.31	5707.45	8344.73	5700.2	8893.12	7521.01	10036.2
				191.02	#N/A	17403	191.02	7.90395	1960.94	2370.97	1657.26	1553.84	1282.07	12535.8	1718.88	1291.2	2478.71	2163.55	2525.65	2595.21	1223.96	1725.58	1280.51	25907.8	24775	21529.6	16550.1	26525.3	2335.16	16914.4	3763.88	8534.56	4457.99	3021.92	7776.95	36760.5
				191.02	#N/A	14765	191.02	7.46411	10843.7	2827.62	3096.49	3238.92	2016.94	1206.73	1930.96	1841.96	2967.99	1647.32	2862.24	3194.4	2010.64	4369.34	2149.38	2150.78	3654.36	26284.6	2291.27	4716.05	4946.56	6597.81	2398.11	6273.3	6329.48	7501.08	9421.41	18378
				191.02	#N/A	11843	191.02	7.08228	10852.8	1650.6	1647.16	1264.34	11810.7	10928.4	1603.54	10019.7	4683.92	1240.21	2096	9943.46	2003.02	6664.51	9862.61	6495.13	4425.11	2831.61	7094.53	3888.99	8973.67	12792.5	4169.65	12380.7	5465.62	8500.73	6991.76	10722.3
				191.02	#N/A	7994	191.02	6.22991	10886.5	10743.4	12358	10926.8	3803.83	4320.34	5157.81	11777.1	12232.2	3907.46	12761.3	3847.25	12985.8	5527.88	13309.9	9248.59	5635.41	5185.6	4564.45	2949.11	21217.6	3977.94	3981.7	15574.2	16379	30713.7	34748.7	12971.6
				191.02	#N/A	6380	191.02	5.83841	2610.57	3801.08	6806.66	10507.4	2165.01	1270.54	2075.58	4536.95	4269.07	6327.57	6113.44	4298.07	7290.98	4645.16	7121.33	2861.18	25524.7	3467.97	3857.32	15929.9	25673.8	29368.5	5497.73	22236.6	25849	17414.3	33684.6	31484.5
				191.02	#N/A	4343	191.02	5.22626	1723.64	10854.4	10745.4	10662.6	2690.27	2633.32	2242.79	9310.85	9482.65	2283.26	9794.36	2311.74	9854.37	10900.5	7848.4	21537.9	12210.9	23396.3	9007.2	21098.5	16381.6	25417.6	24197.1	23534.8	24201.8	15797.6	26045.8	7590.55
				191.02	#N/A	4159	191.02	4.80206	2577.94	10939.7	10577.9	10835.9	10877.4	10493.7	10540.9	9652.4	9451.64	10638	9647.46	10271.5	9779.86	10795.8	9812.98	18267.7	16564.7	20270.4	20991.3	18658.3	5064.7	22893.4	21244.3	22218.9	12242	18331	23674	23452.9
				191.02	#N/A	683	191.02	0.964023	4091.18	3710.55	5422.2	3822.23	6243.6	6298	6308.19	6157.18	7170.64	6350.31	5623.12	5963.22	6730.66	5609.83	6957.91	3081.84	5159.45	5379.79	10180.4	8875.91	5657.01	8738.55	9141.65	8782.14	12705.6	10679.1	5943.68	10193.9
				191.02	#N/A	20301	191.02	14.1801	8481.12	2602.45	8152.47	2187.92	8430.29	9293.29	9349.48	8612.17	8840.95	4020.83	9929.37	9906.14	8620.33	8219.68	9530	12533.6	8952.11	9068.44	9805.15	9849.74	10590.3	9506.49	10258.4	8707.14	10005	9387.68	8524.52	9847.85
				191.03	#N/A	4578	191.035	5.23107	0	0	0	0	0	0	0	59.1543	62.3072	18.7143	19.9245	0	257.546	0	82.518	147.623	134.984	185.374	245.613	480.03	423.632	239.122	272.025	388.554	297.897	8759.78	9268.4	10794.5
				191.04	#N/A	4070	191.035	4.62042	0	0	49.2838	0	0	0	0	241.293	207.734	0	126.914	0	270.096	0	0	94.3548	69.732	97.2346	71.6071	444.746	555.991	135.869	146.461	148.005	190.912	2071.99	3005.16	3114.44
				191.04	#N/A	3846	191.035	3.14745	0	0	0	0	0	0	0	22.0178	102.495	0	0	0	50.3734	0	24.3119	169.54	163.096	158.602	235.804	91.9495	235.207	462.189	220.593	675.282	347.19	3098.87	3572.11	3868.36
				191.04	#N/A	10990	191.035	6.69525	0	0	100.135	0	42.5216	41.4047	71.3771	309.33	481.168	113.917	222.702	19.9327	326.636	60.5245	253.197	123.661	223.873	325.191	85.3324	286.605	149.135	162.117	263.274	251.188	188.287	2263.65	2702.65	2631.01
				191.04	#N/A	6167	191.035	5.97541	28.138	25.2674	153.164	53.7764	67.6165	47.8824	54.1311	726.129	940.24	74.6311	438.009	58.1741	660.246	83.5593	330.225	145.081	171.987	118.683	345.359	385.259	655.058	249.562	337.202	267.072	228.68	2770.77	2803.11	3949.47
				191.04	#N/A	9267	191.035	6.22779	0	0	166.327	0	77.1456	47.8824	71.3771	936.315	1229.93	113.917	634.683	44.3848	709.24	60.5245	494.042	294.391	171.987	233.33	192.245	491.498	297.705	416.568	481.957	210.017	188.287	5770.2	6293.56	7283.34
				191.04	#N/A	3913	191.035	3.62264	0	0	0	0	0	0	0	0	0	0	0	0	48.5916	0	0	151.431	50.6899	48.4916	186.949	307.115	398.315	150.174	258.288	333.921	236.952	1928.92	1773.9	2156.9
				191.04	#N/A	3732	191.035	2.48495	0	0	0	0	0	0	0	76.4745	89.8851	0	54.4002	0	73.7091	0	0	81.9017	53.6031	54.6127	31.2324	130.997	130.081	70.0336	194.108	138.043	222.942	696.999	884.342	1671.74
				191.04	#N/A	2343	191.036	1.35222	0	0	0	0	0	0	0	62.8044	127.904	0	0	0	0	0	0	85.0995	149.232	122.982	105.788	364.779	152.617	270.734	376.954	807.308	404.399	2784.01	2966.95	2954.98
				191.05	#N/A	1760	191.053	1.18153	0	0	41.3635	0	0	0	0	91.6861	72.3564	23.8451	0	56.9419	23.7535	0	0	39.124	740.986	16.7931	37.4808	963.299	562.465	28.0156	70.3388	183.473	41.9982	150.77	189.774	210.693
				191.06	#N/A	562	191.057	0.85141	0	0	41.3635	0	0	0	0	0	0	0	0	0	0	0	0	433.458	162.563	307.867	562.981	209.39	179.504	521.331	200.208	899.207	918.733	2973.29	2732.89	2481.53
				191.07	#N/A	7650	191.072	6.09624	0	0	0	0	0	0	0	298.295	376.71	0	73.7978	0	73.7368	0	19.4039	247.123	709.74	170.468	230.751	537.832	772.861	128.834	268.546	263.376	250.762	479.839	206.393	121.301
				191.07	#N/A	16110	191.072	7.83201	25.7732	23.2355	80.9732	0	108.252	117.117	39.8879	196.806	304.478	89.9878	174.209	40.136	246.227	54.4315	136.589	128.638	302.691	68.2263	227.153	375.357	293.016	93.7989	140.078	497.849	263.945	484.867	312.832	388.453
				191.07	#N/A	10207	191.072	6.6495	46.6517	21.6806	266.194	25.228	139.564	144.315	45.1528	190.638	217.349	143.498	185.349	64.1731	205.878	94.7374	72.8366	106.269	397.545	240.652	209.078	629.021	479.211	336.631	371.333	856.076	363.508	140.44	449.928	298.539
				191.07	#N/A	12023	191.073	7.26346	25.0277	0	360.778	21.4802	1192.51	375.411	193.477	1064.69	631.027	586.332	489.912	270.482	1208.93	322.046	1151.12	316.39	1621.83	235.747	429.184	2449.22	2832.24	293.004	196.806	643.464	564.016	519.576	515.111	790.262
				191.11	#N/A	9181	191.108	6.46948	0	0	0	0	0	0	0	0	0	0	0	0	15.4958	0	0	233.383	149.331	484.878	447.388	228.386	141.044	473.852	302.216	561.796	528.398	231.902	191.763	445.975
				191.11	#N/A	11916	191.108	6.89225	0	0	0	0	0	0	0	0	0	0	0	0	0	0	0	113.254	149.331	276.877	164.397	345.407	301.351	474.563	300.414	488.888	144.324	341.946	221.222	187.684
				191.11	#N/A	18071	191.108	8.84576	0	0	69.8488	0	82.9493	67.5711	98.7032	85.7988	93.6347	38.1501	51.0744	83.6181	85.1044	134.123	102.634	39.9161	391.346	18.5635	101.123	398.128	466.373	62.3784	125.232	291.321	176.523	139.508	149.772	131.533
				192.01	#N/A	5583	192.007	5.58575	0	0	0	0	0	23.0994	0	0	0	53.6525	0	0	0	0	0	0	2660.96	88.1908	0	3127.68	2453.12	64.1344	40.6134	14.2767	21.285	0	15.771	0
				192.02	#N/A	3626	192.025	2.28205	118.107	24.2602	162.611	24.4416	29.746	212.504	28.2389	26.253	38.0343	409.4	71.9912	100.652	23.2706	204.269	22.1437	133.795	201.858	95.6384	125.832	59.5139	192.351	75.555	187.004	109.811	123.751	1245.04	1453.21	1743.94
				192.07	#N/A	5921	192.067	5.67618	0	0	1054.24	0	126.515	734.417	656.619	240.879	231.054	132.88	413.581	35.1072	224.129	288.829	493.713	745.238	113.033	167.223	1042.64	623.502	24.8513	428.196	144.115	907.362	1829.33	272.615	842.434	1275.31
				192.12	#N/A	18450	192.116	9.09483	828.365	931.79	1908.33	732.188	1038.73	1220.34	1966.12	1303.16	1236.72	1364.32	964.959	1844.41	1018.04	2378.45	1085.32	907.282	845.242	1137.88	1161.42	900.439	898.364	1169.99	1131.19	1118.86	1628.79	907.429	787.27	838.591
				192.93	#N/A	20274	192.929	13.9048	3528.91	2801.36	3490.6	2106.07	3129.18	3038.73	2435.39	3593.45	2751.91	4177.12	2650.04	4039.94	2803.81	2934.91	2282.8	4455.7	4364.5	3311.2	2177.37	2177.65	1963.25	2231.42	3584.62	3467.73	2676.67	3286.37	3661.9	1388.34
				192.95	#N/A	3620	192.947	2.33718	24.6112	25.288	1558.02	0	633.654	551.698	613.349	1248.42	1576.29	483.205	782.106	512.926	1381.48	829.309	989.492	223.373	538.189	369.734	475.363	515.999	556.762	598.42	561.221	968.196	923.766	1095.22	1303.39	1108.93
				192.96	#N/A	4004	192.955	4.23168	0	0	0	0	0	22.9428	0	0	0	0	0	0	0	0	0	318.036	297.661	115.829	0	526.123	811.201	0	0	0	0	0	0	0
				193.01	#N/A	3809	193.012	2.96736	0	0	177.908	0	96.5993	94.1451	57.151	456.67	441.437	91.8492	193.343	57.442	501.631	69.5958	361.683	0	39.7498	0	17.8323	23.3008	44.0474	87.6343	17.3291	84.2606	90.9384	8660.36	9322.22	10615.9
				193.01	#N/A	4290	193.015	5.04933	0	0	0	0	0	0	0	163.47	122.295	0	50.2141	0	185.611	18.4217	100.737	106.57	231.953	45.2193	138.158	665.112	215.764	223.424	187.774	406.937	160.674	1541.56	2171.57	2364.81
				193.02	#N/A	1759	193.016	1.16892	0	0	46.2484	0	0	0	0	0	0	0	0	0	0	0	0	108.371	138.143	47.7201	175.99	161.267	208.869	78.0255	146.625	153.312	236.446	1400.49	1348.64	1440.94
				193.04	#N/A	20265	193.036	13.709	989.294	3404.18	1166.31	1395.89	1137.94	2121.77	2697.82	221.24	1892.8	1362.13	3341.05	953.804	1677.5	1809.55	2387.95	2111.07	477.618	949.783	2031.03	748.931	509.326	1273.68	590.48	1298.76	3007.28	1787.88	469.84	3066.74
				193.04	#N/A	501	193.036	0.728074	57.7572	226.541	104.47	168.613	252.808	115.23	191.056	87.6451	161.386	196.66	349.804	167.083	113.11	107.074	210.158	527.427	498.547	296.296	261.709	670.305	602.126	116.091	86.6646	900.052	108.71	887.418	520.205	528.346
				193.05	#N/A	5493	193.051	5.7792	0	0	155.021	0	64.3838	36.4287	44.9744	192.235	204.246	55.9477	162.943	51.8066	193.949	59.5507	199.245	349.417	551.096	227.031	353.497	669.789	913.026	403.932	328.83	316.242	494.527	1630.52	1599.99	1478.99
				193.05	#N/A	10450	193.051	6.71139	112.596	225.663	687.547	220.968	624.72	496.058	983.256	1093.4	1862.88	650.695	735.532	1067.63	3662.68	1343.94	3697.32	567.977	2336.49	447.906	433.398	3044.51	3008.37	475.066	613.232	1025.88	845.473	5424.52	5655.56	6467.4
				193.05	#N/A	7660	193.051	6.28977	31.3944	56.4812	299.021	34.3617	141.395	170.777	57.432	464.444	569.981	213.33	302.168	51.8066	808.891	47.1517	468.927	534.972	2139.51	525.822	349.894	3130.54	2900.44	478.507	363.696	638.537	127.813	2732.63	2954.9	2893.34
				193.05	#N/A	13149	193.051	7.03096	22.1571	46.5028	324.776	51.8728	215.575	289.559	1032.5	386.946	476.874	237.151	272.128	1085.03	3532.63	1241.46	4301.37	122.09	599.218	206.415	217.99	926.941	1084.28	204.342	501.069	418.188	488.565	1732.91	2818.6	930.041
				193.05	#N/A	14364	193.051	7.4295	0	0	191.412	0	70.5265	95.5303	31.3742	190.602	284.927	36.4898	136.573	31.428	194.958	142.34	184.587	121.65	935.114	206.245	130.66	1364.3	412.472	415.935	501.069	249.318	443.269	179.673	285.869	160.392
				193.09	#N/A	17756	193.087	8.64895	948.733	1184.54	9384.54	1059.98	3313.71	3239.45	4195.91	6735.53	9216.57	1781.97	3637.62	4206.23	8587.97	5194.89	4025.65	1230.37	1226.61	4370.97	3578.94	2284.15	1749.88	4873.59	2179.14	3722.54	4097.9	3028.4	5114.7	3003.61
				193.09	#N/A	14735	193.09	7.49691	3217.63	2751.43	20272.1	2996.82	6326.64	3803.88	18304.3	27070.8	15498.6	5632.06	7963.45	24740.6	53946.2	24726.2	50657.8	9007.65	18509.9	16433.1	29470.1	21329.7	18690.8	22888	14772.4	48192.9	39986.9	29260.6	28667.8	31437.9
				193.12	#N/A	11605	193.124	6.54564	0	0	0	0	214.913	214.113	133.042	19.04	87.5337	297.301	0	155.03	248.887	170.63	257.043	67.1176	226.483	304.762	406.382	309.022	219.616	352.581	252.953	840.897	797.709	971.707	675.558	1216.24
				193.13	#N/A	15397	193.126	7.63036	0	0	51.3521	0	0	0	22.4231	45.594	20.137	0	0	43.5741	135.428	67.5994	131.007	97.4235	209.786	87.1192	256.012	290.42	329	232.665	153.929	152.28	250.628	315.514	784.082	347.7
				193.16	#N/A	18846	193.16	9.54403	23.9031	27.2037	233.542	23.7046	30.7807	106.144	188.932	126.282	109.259	118.489	142.072	224.519	369.267	238.903	158.434	133.947	178.68	55.1126	367.884	262.558	177.127	89.9801	75.0242	610.699	481.205	516.392	473.66	480.051
				193.82	#N/A	950	193.816	0.803443	2614.67	2056.29	230.861	1692.51	152.626	182.38	305.768	204.615	187.994	202.448	1303.3	321.269	1293.49	292.686	1170.83	1399.91	1643.2	204.04	205.938	948.714	1024.16	458.572	479.631	1615.71	1122.72	537.424	679.353	801.302
				193.93	#N/A	20286	193.927	13.9494	3383.42	1343.06	3272.38	1188.1	2626.31	2266.68	873.145	3359.84	1913.35	1155.24	1491.98	882.899	2232.56	2461.24	1963.81	1493.1	4454.51	3413.19	1756.7	1164.04	1538.38	999.294	1408.39	3400.69	1260.51	2770.51	3488.28	1841.41
				193.98	#N/A	17155	193.978	8.3415	0	0	143.243	0	46.9699	51.2142	28.8112	158.665	362.352	30.4701	87.7962	17.7758	131.013	31.6584	99	0	0	17.071	17.7531	0	0	19.1537	24.4352	110.173	95.7748	56.9658	75.7128	99.1385
				194.05	#N/A	983	194.046	1.09629	0	0	0	0	0	0	0	0	0	0	0	0	0	0	0	139.354	21.0028	176.039	124.499	118.897	75.619	248.375	475.187	107.237	189.143	798.439	869.067	601.708
				194.08	#N/A	18868	194.083	9.5818	566.08	495.563	573.228	552.148	661.634	902.539	548.737	652.718	628.079	978.973	566.085	547.719	596.954	706.877	581.64	488.584	735.854	823.97	882.714	887.547	741.365	811.359	636.96	813.545	1102.88	739.613	570.577	515.504
				194.09	#N/A	17696	194.094	8.74136	177.467	204.771	1196.67	203.11	214.116	241.73	261.292	664.871	992.48	234.204	239.319	330.213	968.443	593.95	273.031	204.151	228.311	269.547	277.468	206.728	212.272	238.597	288.683	290.852	282.976	268.862	458.328	217.576
				194.84	#N/A	471	194.836	0.771018	0	0	46.5103	0	79.3261	78.3873	456.292	28.7178	28.0199	50.269	0	409.556	242.779	765.877	583.915	0	0	21.6886	48.1926	0	0	28.113	19.9374	0	329.094	44.6368	0	0
				194.91	#N/A	19572	194.906	11.692	1083.81	1774.84	179.392	1678.61	566.608	1351.48	1944.99	1846.61	2846.79	1131.22	1315.6	3775.5	544.751	2747.3	1075.12	2273.55	2447.07	2674.92	442.355	1385.19	563.025	418.619	2711.17	868.725	1221.91	339.987	543.882	441.657
				194.93	#N/A	601	194.928	0.817917	72.3868	24.5256	176.155	52.827	36.6978	90.3061	772.81	1161.33	431.206	77.7013	53.8853	475.706	799.816	1593.58	852.552	1111.24	2261.41	297.232	608.579	6193.65	2019.62	365.478	317.851	1899.57	3808.4	636.721	6185.08	655.549
				194.94	#N/A	437	194.939	0.73125	0	0	0	0	0	0	0	0	0	0	0	0	0	0	0	126.557	143.474	27.7011	0	729.709	110.823	0	0	0	0	0	20.3218	0
				194.94	#N/A	3609	194.944	2.33429	0	0	930.626	0	450.779	370.015	428.801	810.846	993.411	340.027	526.423	375.213	921.846	554.498	621.332	164.137	337.416	257.583	299.246	305.617	368.306	361.246	323.909	607.029	602.964	703.831	808.842	711.343
				194.99	#N/A	13186	194.987	7.2416	93.8279	47.9494	249.789	42.5721	566.842	473.658	69.6379	147.994	129.289	128.77	144.356	48.5907	172.318	80.9009	168.879	0	0	0	21.5637	16.9173	20.3097	0	0	56.9093	323.259	29.7025	0	26.6729
				195.01	#N/A	7206	195.013	5.98865	0	0	0	0	0	0	0	0	0	0	0	0	0	0	0	186.206	0	325.587	480.039	17.6725	0	428.505	454.357	1137.63	1139.43	0	21.8245	0
				195.03	#N/A	2365	195.029	1.30694	80.2905	82.9784	99.5813	55.6637	83.262	105.402	100.23	365.744	385.575	100.434	205.551	154.849	218.551	204.832	147.375	97.056	416.65	111.5	158.39	260.848	241.157	95.2845	296.767	178.278	211.299	630.89	758.412	799.804
				195.03	#N/A	3179	195.029	1.96174	0	0	73.122	0	80.2244	106.693	65.4595	69.5725	50.9023	95.0628	25.3932	76.7733	43.5495	74.5941	32.0495	62.7576	245.77	108.082	85.0373	220.735	189.98	88.6653	74.6267	135.883	195.643	451.774	422.517	506.019
				195.03	#N/A	9687	195.03	6.57008	0	0	44.7857	0	0	0	0	100.803	93.951	0	89.5131	0	124.61	19.081	40.4408	58.9331	4620.47	71.5505	39.7472	6464.5	2893.4	43.643	55.1343	139.916	154.995	135.009	200.722	151.047
				195.03	#N/A	4156	195.03	4.63973	0	0	0	0	0	0	0	0	0	0	0	0	56.084	0	104.832	120.56	1069.22	51.5333	18.8185	1854.76	1572.01	41.1253	90.2442	326.737	91.2969	428.455	505.093	395.408
				195.03	#N/A	5915	195.03	5.64278	0	0	79.3235	0	40.2691	50.5474	164.094	53.3627	43.1527	20.027	40.3259	103.277	77.7108	268.113	210.197	202.174	12441.6	780.871	308.748	20179	18743.3	458.999	345.842	1065.03	537.545	967.038	1048.26	1182.09
				195.03	#N/A	4493	195.03	5.19287	0	0	0	0	0	0	164.094	41.0706	0	0	21.5369	103.277	27.5424	268.113	210.197	17.7248	2216.15	27.2874	77.5356	3321.99	3156.06	127.165	65.6562	71.7947	132.042	39.8222	1001.15	212.843
				195.04	#N/A	2073	195.039	1.36275	0	0	0	0	0	0	0	0	0	0	0	30.1389	46.8812	33.6155	24.4026	310.159	52.2388	426.295	109.786	200.746	166.666	647.38	644.135	106.905	266.824	361.09	421.624	317.539
				195.04	#N/A	3681	195.042	2.49266	0	0	0	0	0	0	0	0	0	0	0	0	0	0	0	39.446	0	234.685	324.856	0	0	439.467	475.869	229.986	686.054	1508.77	1328.35	1336.42
				195.05	#N/A	458	195.051	0.764267	0	0	0	0	0	109.222	0	79.2814	0	0	0	0	0	0	0	178.909	107.766	292.635	127.233	150.895	29.5274	23.7785	18.2341	520.836	196.693	216.374	182.444	404.565
				195.07	#N/A	7737	195.065	5.94038	1017.07	1192.26	8221.41	947.042	1519.35	8241.15	2044.11	5628.24	3345.36	2663.25	5184.18	2488.92	5849.71	1876	6747.64	329.187	1659.19	316.612	377.746	1372.71	1081.81	745	325.588	1471.4	448.992	1316.2	1680.98	2457.51
				195.07	#N/A	8863	195.066	6.26875	59.9428	472.218	121.945	388.537	149.289	241.953	229.581	540.596	378.684	145.885	268.341	243.036	640.671	204.766	432.46	298.073	621.801	327.174	385.377	491.387	851.81	308.695	452.496	533.835	508.836	1104.34	1175	548.959
				195.07	#N/A	5499	195.066	5.51817	46.7076	57.4064	94.1456	23.4952	93.4198	116.334	44.2873	910.463	1236.88	83.6419	517.69	23.5718	147.696	76.7246	93.3415	832.427	882.738	523.78	551.14	1126.99	1398.76	938.136	728.176	1557.64	887.435	2464.91	2335.49	1942.22
				195.07	#N/A	4047	195.066	4.3392	0	0	0	0	0	0	0	0	0	0	0	0	48.8808	0	0	1021.48	992.743	742.556	1004.83	829.257	879.118	883.78	1003.38	521.865	643.684	928.847	567.388	700.771
				195.07	#N/A	3937	195.066	3.78961	0	0	0	0	0	0	0	0	0	0	0	0	18.3392	0	23.2233	1221.38	1076.54	780.808	753.379	1085.89	1033.63	1767.09	1594.89	940.556	635.754	1540.72	526.112	1383.48
				195.07	#N/A	12029	195.067	6.79927	59.9428	83.3273	121.945	34.6175	93.6766	38.5877	28.312	1525.01	1639.8	17.6813	947.053	21.1888	275.792	190.021	99.5391	252.363	164.154	257.4	425.73	473.765	268.876	131.012	291.212	651.345	684.586	2200.76	2690.77	2514.7
				195.07	#N/A	2249	195.067	1.66628	0	0	0	0	0	0	0	58.8791	109.856	0	0	0	159.812	0	21.7199	590.404	512.33	559.162	464.311	824.899	366.505	687.277	719.99	820.714	907.51	1519.72	879.461	689.465
				195.07	#N/A	4366	195.067	5.14163	0	0	0	0	50.1217	40.613	44.2873	320.213	309.742	0	182.138	0	690.843	76.7246	115.542	301.792	1049.15	898.977	696.179	281.356	694.369	1206.43	442.095	383.205	641.415	1290.8	1434.77	1984.67
				195.07	#N/A	14282	195.069	7.43934	30.6824	21.6149	379.595	26.4589	153.268	46.4579	436.449	871.673	230.33	104.611	99.0745	109.825	390.596	213.677	211.37	93.2235	142.201	424.908	163.723	354.808	254.016	70.8044	124.129	255.667	466.497	389.552	640.297	726.265
				195.08	#N/A	7313	195.079	5.9967	0	0	44.0655	0	0	40.9997	0	24.7729	20.117	0	18.2144	0	69.4019	0	79.8537	1800.16	0	430.908	79.9507	0	0	760.761	766.864	299.013	427.303	1773.58	1894.09	1822.72
				195.09	#N/A	14332	195.087	7.48648	0	0	917.306	0	253.293	157.788	734.712	1216.34	623.456	228.924	366.43	887.07	2238.91	1109.72	2138.52	382.228	753.498	671.021	1124	795.867	736.743	771.232	633.577	2020.18	1528.37	1141.95	1204.43	1253.64
				195.1	#N/A	9981	195.103	6.22173	0	0	305.438	0	231.731	198.121	163.919	1649.92	1335.35	233.54	1186.97	159.03	1619.93	164.642	758.175	813.948	1343.21	417.309	1528.64	1811.95	1591.66	367.085	1066.74	766.542	1133.52	8560.15	8608.71	10072
				195.1	#N/A	5758	195.103	5.93046	0	0	284.676	0	41.1726	65.8598	54.9668	8076.75	5877.51	98.9678	3812.41	98.494	1961.99	75.448	551.415	951.456	923.145	540.095	1152.02	1084.79	859.669	1117.74	695.761	1611.2	990.063	4687.75	4045.44	5462.08
				195.1	#N/A	5560	195.103	5.58943	0	0	0	0	41.1726	20.3352	0	566.611	466.941	0	295.435	0	454.817	0	352.75	514.646	1329.31	525.454	364.856	1532.19	1081.5	459.018	847.213	701.753	612.663	1959.11	2597.52	636.408
				195.1	#N/A	12644	195.103	7.09848	0	0	235.025	0	20.7725	47.6941	0	1327.43	589.535	69.9088	1629.07	0	129.639	0	93.7191	450.034	313.673	442.189	380.588	599.108	562.049	513.864	632.571	541.122	930.022	1493.06	1620.72	1989.36
				195.1	#N/A	3968	195.103	4.06385	0	0	0	0	0	0	0	678.82	781.663	0	208.899	0	2249.36	0	2263.87	16.0839	39.781	22.5387	147.783	175.178	196.658	208.22	385.047	145.193	111.86	1204.66	1069.49	1046.33
				195.1	#N/A	2637	195.103	1.64411	0	0	0	0	22.7238	0	0	173.645	560.562	0	23.1758	0	696.009	0	709.293	15.8068	17.1419	32.3644	19.0198	24.389	19.9823	30.8094	105.171	98.451	101.978	780.911	997.975	1018.28
				195.14	#N/A	17407	195.14	8.12058	153.579	170.955	212.785	136.165	476.038	329.892	278.942	322.29	348.041	220.717	297.303	327.655	327.448	336.614	326.518	294.379	346.973	187.021	427.043	525.853	288.044	328.385	374.47	416.397	516.167	1466.21	1257.53	1260.12
				195.14	#N/A	15358	195.139	7.87774	0	0	25.22	0	22.1888	43.9669	0	51.6973	50.1502	20.1112	20.0877	0	137.039	17.7299	91.4155	154.823	390.597	98.5074	440.412	786.565	288.044	209.285	157.997	350.946	328.864	539.759	470.426	668.954
				195.14	#N/A	18596	195.14	9.32063	3198.6	3142.19	5933.48	3197.58	10284.3	13143.4	5477.87	5113.72	5514.99	8612.44	4162.67	5589.66	5281.53	5491.06	5633.42	3702.69	3895.54	4680.05	4926.71	4682.74	4296.89	5682.95	5438.58	14642.1	6994	3504.76	3513.66	3623.13
				195.18	#N/A	18149	195.176	8.80532	0	0	0	0	0	0	0	17.4858	0	0	0	0	21.6849	0	0	0	940.29	0	118.131	1563.06	1048.37	0	0	178.558	81.3596	16.8412	29.5658	73.9185
				195.18	#N/A	18891	195.176	9.59895	0	0	0	0	0	0	0	0	42.5827	0	0	0	0	0	0	0	0	0	0	0	0	23.3186	17.6387	0	0	1700.8	136.271	135.94
				195.81	#N/A	3535	195.812	2.16346	8624.51	9843.72	0	1656.61	52.2714	0	0	0	0	0	1384.54	0	2349.59	135.308	3633.11	0	257.486	0	0	143.156	16.1694	0	0	101.593	20.1949	0	0	0
				195.81	#N/A	20331	195.812	14.6858	2449.54	5628.25	2683.35	10033.7	3472.52	1478.27	4772.84	1768.44	3062.34	1691.79	5879.24	1505.54	8600.69	1546.05	8292.16	664.427	1862.08	1010.5	3397.43	2320.02	2649.72	4682.76	2503.4	8383.8	6013.99	4988.5	5922.98	4704.22
				195.81	#N/A	3110	195.812	1.39087	17853.3	11104	293.641	20424.6	37.9174	58.3742	212.745	30.3296	24.6951	0	2266.35	107.18	5136.11	1327.65	4416.8	0	112.188	0	0	106.48	0	0	0	72.8758	24.4995	0	0	0
				195.81	#N/A	2307	195.812	1.29844	33746.5	9360.19	293.641	37815	37.9174	58.3742	212.745	30.3296	24.6951	0	3909.45	107.18	12836.7	1327.65	6373.58	0	74.0517	0	0	106.48	0	0	0	83.4483	24.4995	0	0	0
				195.81	#N/A	857	195.812	0.818399	37632.5	40869.1	4220.69	40617.5	7106.97	8787.08	9138.77	6298.42	9547.65	5264.4	21494	9194.01	21030.2	13316.5	20563.8	24183.7	27340	4411.12	6607.43	16387	17335.8	8767.65	8545.53	26943.7	18943.8	15172.3	11999.9	14190.8
				195.97	#N/A	3399	195.969	2.14908	74.9044	86.2108	0	51.6734	0	491.361	0	0	0	0	0	0	0	0	0	1064.54	1270.28	275.831	0	1340.81	2637.24	0	0	0	0	121.25	240.446	182.346
				195.97	#N/A	1666	195.97	1.21896	48.0947	0	0	0	0	253.105	0	0	0	0	0	0	0	0	0	409.768	548.2	120.369	0	574.729	1098.52	0	0	25.6066	0	16.5787	27.8668	23.7673
				196.02	#N/A	1100	196.025	1.0826	0	0	81.7177	0	20.4061	24.4694	0	250.607	155.235	0	26.6156	0	0	69.6325	140.206	393.895	151.48	252.262	724.131	131.771	61.7055	660.819	897.477	910.645	948.213	738.915	339.831	569.137
				196.03	#N/A	2676	196.026	1.53424	0	0	0	0	0	0	0	0	0	0	0	0	0	0	0	393.895	202.703	279.693	563.836	380.094	213.568	276.29	808.395	1320.49	1031.23	2414.8	2767.65	2707.24
				196.03	#N/A	3426	196.026	2.077	0	0	0	0	0	0	0	0	0	0	0	0	0	0	0	16.1856	38.4326	82.5903	311.509	26.4201	74.3708	157.064	133.169	495.339	524.104	878.837	1005.26	1197.4
				196.03	#N/A	4407	196.027	5.06469	0	0	0	0	0	0	0	0	0	0	0	0	0	0	0	131.221	196.235	378.348	418.578	293.399	308.484	504.397	592.316	432.953	581.884	2317.49	2232.51	2632.88
				196.04	#N/A	7782	196.038	6.1413	0	0	0	0	0	0	0	0	0	0	0	0	0	0	0	0	15.322	0	0	34.5027	24.8138	25.2608	18.9824	30.0487	27.6194	413.86	435.249	503.506
				196.06	#N/A	2912	196.062	1.72307	0	0	0	0	0	0	0	0	0	0	0	0	0	0	0	376.673	91.0253	215.381	475.237	134.09	108.091	564.616	494.576	496.524	521.402	1040.57	1046.26	1302.3
				196.06	#N/A	4122	196.063	4.83498	0	0	0	0	0	0	0	0	0	0	0	0	21.4151	0	0	101.582	16.9176	237.048	225.066	21.0301	20.9598	182.477	211.666	443.766	104.683	493.281	454.027	372.677
				196.13	#N/A	12329	196.135	7.04363	0	0	387.222	0	0	19.4505	382.395	504.751	453.232	0	1043.74	567.701	330.636	355.212	301.191	29.4712	0	21.2938	295.381	114.424	17.8827	86.4705	153.836	1621.09	509.563	260.939	927.688	77.0427
				196.14	#N/A	9485	196.136	6.4712	0	0	64.7555	0	0	0	0	17.3725	0	0	579.605	0	159.806	23.5518	0	0	0	0	73.3264	0	0	0	0	292.642	107.185	31.8201	172.629	23.2481
				196.84	#N/A	473	196.84	0.787872	0	0	0	0	23.3696	0	629.978	21.1271	0	0	0	366.953	214.506	903.362	427.084	263.835	89.7953	21.0069	99.8152	200.647	267.477	68.9031	54.8379	412.944	445.67	23.5755	24.0551	44.2227
				196.92	#N/A	590	196.924	0.81374	18.9961	0	0	0	0	0	55.3537	69.1732	30.4712	0	0	0	38.1291	129.001	79.2043	273.261	82.0948	0	65.3308	413.026	169.8	0	17.9084	119.064	290.405	64.1553	385.453	41.0172
				196.98	#N/A	486	196.977	0.791319	0	0	0	0	0	133.582	0	0	0	0	0	0	0	0	0	624.347	1374.39	131.777	0	2108.48	897.783	0	0	49.3436	0	0	25.7098	0
				197.01	#N/A	2485	197.009	1.40365	0	0	0	0	23.6522	0	0	22.4662	46.2831	28.155	0	0	0	0	0	180.207	548.472	175.383	148.574	892.071	830.493	351.674	260.5	314.669	140.978	28.7449	101.956	57.163
				197.01	#N/A	3384	197.01	2.08569	0	0	0	0	0	0	0	0	0	0	0	0	0	0	0	18.8082	757.337	503.791	470.211	1362.15	1395.91	728.966	956.561	311.59	750.079	78.5627	173.742	54.5441
				197.01	#N/A	3724	197.01	2.52472	0	0	0	0	0	0	0	0	0	0	0	0	0	0	0	0	1117.72	39.9142	16.603	1863.01	1789.15	121.005	132.574	120.739	1377.73	236.769	238.199	244.859
				197.02	#N/A	1281	197.022	0.867405	342.463	1114.81	68.6207	442.046	89.4897	125.073	416.988	0	0	238.94	520.777	632.226	465.901	394.43	1009.55	887.109	382.086	931.91	229.231	630.589	722.669	1687.25	1797.62	313.818	1288.85	284.674	375.092	703.266
				197.05	197.05	3513	197.045	2.08812	0	0	380.681	0	304.605	354.229	282.32	197.348	210.805	405.324	117.414	330.593	241.356	308.034	167.969	331.373	1102.06	914.473	790.981	627.223	770.383	1132.8	1030.13	1164.29	1923.83	2181.91	2382.98	2226.76
				197.05	197.05	1660	197.046	1.22539	23.0784	24.2547	38.474	0	0	43.1808	48.5267	277.917	385.758	62.8877	132.907	29.8826	193.811	78.455	53.4852	1538.29	1228.8	1522.78	1395.72	2052.41	1962.22	2452.14	2040.58	1886.98	2457.49	2025.55	2302.63	2327.84
				197.05	197.05	3736	197.046	2.62069	0	0	0	0	0	0	0	23.9915	0	0	0	0	0	0	0	414.014	612.084	324.084	165.782	732.173	338.248	699.909	250.928	124.072	437.277	1338.61	450.808	380.986
				197.05	197.05	5691	197.046	5.61458	0	0	0	0	0	0	0	0	19.2968	0	0	0	0	0	19.964	69.1548	200.852	28.0936	409.479	261.351	218.016	221.752	175.789	327.861	316.003	308.059	314.922	323.511
				197.05	197.05	4715	197.046	5.29797	0	0	0	0	872.51	870.09	741.077	0	19.2968	1102.39	0	847.781	0	830.573	19.964	69.1548	355.367	363.761	55.1941	347.157	513.783	399.391	329.301	337.224	206.483	308.059	314.922	307.683
				197.05	197.05	2890	197.047	1.64772	0	0	0	0	0	0	47.7446	328.977	385.758	0	132.907	25.3533	193.811	40.5802	43.5111	803.999	258.107	1033.45	806.188	723.016	823.751	1182.86	1289.14	1540.96	937.325	2085.99	1927.44	958.285
				197.08	#N/A	10896	197.082	6.49353	203.621	217.681	371.239	603.108	261.879	327.334	174.588	830.233	797.962	191.941	602.123	153.532	1160.2	246.229	400.502	421.002	6038.12	653.265	639.627	6972.83	6343.43	551.891	683.743	990.723	1124.15	2424.4	2655.17	3790.42
				197.08	#N/A	7188	197.082	5.95447	38.9727	53.3329	129.769	63.1115	221.401	115.386	111.466	460.113	442.987	115.977	818.937	95.6011	522.276	94.366	326.114	1856.68	3577.6	650.794	1644.26	4121	4613.73	1066.64	1768.34	2035.5	1871.49	4283.96	6958.18	6177.43
				197.08	#N/A	12464	197.082	7.04193	85.919	98.838	606.952	332.834	308.362	222.25	352.119	716.172	826.903	271.913	456.651	114.141	546.427	291.575	348.184	734.823	782.923	1540.25	360.816	1070.89	872.293	629.462	636.44	1268.84	1087.27	1773.8	3147.91	6379.8
				197.08	#N/A	4311	197.082	5.50276	38.9727	53.3329	674.38	63.1115	163.671	149.563	111.466	973.739	1092.94	99.2407	769.976	95.6011	474.814	124.694	344.039	1961.13	704.416	1230.04	1562.53	634.033	1192.63	2203.05	2604.34	2047.77	1746.33	5718.5	14307.4	5148.62
				197.08	#N/A	6051	197.082	5.70433	38.9727	53.3329	238.121	63.1115	118.482	228.651	111.466	493.596	485.276	136.172	1081.59	95.6011	970.415	124.694	344.039	1704.14	969.589	900.114	822.9	1671.23	1233.07	877.208	869.411	3407.11	1441.91	2674.25	1351.83	2015.33
				197.08	#N/A	4158	197.082	4.83931	0	0	123.889	0	23.1463	0	0	839.99	875.283	0	823.538	0	393.119	0	354.488	3700.96	2442.73	405.275	1697.41	1794.65	3959.64	930.187	930.831	3716.24	3789.71	1836.56	4196.81	5283.15
				197.08	#N/A	3839	197.082	3.17729	0	0	148.083	0	0	0	0	1345.17	1565.25	0	1039.89	0	777.361	0	147.742	1362.89	1266.97	475.986	1041.81	2205.15	1856.86	925.85	954.647	2010.65	1836.79	1176.88	5951.88	1536.42
				197.12	#N/A	5449	197.119	5.60615	0	0	0	0	0	0	0	0	0	0	0	0	0	0	0	51.5807	283.847	89.0135	100.623	279.63	463.547	65.3485	230.423	410.093	303.191	191.982	593.872	726.811
				197.12	#N/A	16739	197.119	7.79413	76.351	113.77	494.913	105.449	226.407	995.012	726.413	1771.73	1248.46	304.728	863.754	718.944	768.505	638.211	1251.53	278.952	461.175	402.269	785.475	998.15	593.977	646.521	697.277	1592.74	1594.38	1667.53	1916.3	2017.07
				197.12	#N/A	10662	197.119	7.00557	0	0	494.456	0	37.6109	99.3704	498.413	844.285	855.693	54.6445	1280.7	756.644	680.71	566.469	819.4	236.099	440.875	360.544	1079.91	648.708	407.617	362.818	588.014	4344.15	1827.17	840.445	2305.49	625.971
				197.12	#N/A	7715	197.119	6.17949	0	0	27.7004	0	0	42.0391	0	2108.78	2231.57	0	1348.17	0	155.845	0	88.9299	73.9724	541.97	130.329	279.65	535.459	841.219	215.196	297.942	242.691	384.6	777.021	1137.15	649.59
				197.16	#N/A	17531	197.155	8.40419	0	0	87.9103	0	72.7683	46.3822	97.6279	243.952	590.982	40.6078	164.008	43.4558	878.668	79.6984	576.497	37.0386	827.778	113.939	411.261	1117.66	1106.47	75.7784	90.5846	313.479	210.697	1179.38	1311.37	1145.02
				197.16	#N/A	18416	197.155	9.0887	172.382	223.59	301.136	239.447	338.671	156.253	159.981	403.732	602.259	169.033	323.627	123.822	847.64	386.185	499.71	160.711	634.574	228.314	543.858	536.584	646.074	557.03	443.351	991.458	654.034	1010.88	1009.36	1186.75
				197.16	#N/A	16052	197.155	8.05039	399.808	439.177	751.772	436.031	634.049	650.667	637.704	1089.75	1044.43	632.725	882.877	640.704	1223.28	724.75	1226.02	585.41	2825.91	783.602	1613.96	3569.03	2096.79	638.572	703.626	647.17	788.162	1173.46	1223.05	1203.29
				197.16	#N/A	18938	197.155	9.67777	26.1314	31.1974	314.388	43.7202	183.833	220.135	174.733	239.373	275.541	418.204	50.3668	266.591	157.78	190.437	240.786	38.9886	70.882	211.602	75.1792	130.205	111.463	201.833	129.663	146.353	113.377	52.1781	121.764	176.88
				197.81	#N/A	858	197.809	0.815705	44576	49674.1	5322.91	48270.5	8984.68	10798.9	11209.5	7864.34	11813.9	6645.19	26251.5	11326.6	26260.3	16933.7	27056.7	30809.1	34532.3	5829.36	8742.11	20519.4	22372.9	11226.6	11207.8	35177.1	24032.2	19396.2	15008	17594.1
				197.81	#N/A	3092	197.809	1.61583	10695.6	27065.5	161.787	4762.08	162.298	55.0806	192.864	98.613	0	23.3685	2869.98	53.8735	7111.62	707.859	6120.22	0	176.619	0	17.3721	111.461	20.2477	0	0	416.403	119.153	0	18.3012	0
				197.81	#N/A	2284	197.809	1.3778	21660.2	9654	492.379	19906.5	62.0068	79.9126	272.3	98.613	27.6328	23.3685	4748.89	160.42	15296	1694.02	7713.62	0	63.2681	0	17.3721	111.461	19.1036	0	0	163.479	40.5335	0	0	0
				197.81	#N/A	20329	197.809	14.6897	3129.46	6675.34	4281.04	1826.45	4333.31	1834.56	6013.25	4227.6	2933.6	2134.49	7239.55	2616.21	10851	4530.38	7507.08	1629.65	5954.19	3064.5	4233.4	5841.72	3314.44	5651.63	3149.28	12815.4	6602.69	6261.36	7309.67	5015.41
				198	#N/A	3207	198.005	1.93235	0	0	0	0	0	0	0	0	0	0	0	0	0	0	0	587.151	254.096	1104.89	186.054	441.099	427.608	1699.91	1557.93	726.795	462.429	590.674	872.297	678.189
				198	#N/A	1335	198.005	1.23595	0	0	0	0	0	0	0	0	0	0	0	0	0	0	0	37.7494	60.9011	63.0009	59.8695	92.2949	88.7922	113.384	122.087	58.735	41.6338	1248.28	1311.04	1283.42
				198.02	#N/A	6944	198.02	5.92599	0	0	0	0	0	0	0	0	0	0	0	0	0	0	0	0	0	0	0	0	0	0	41.8091	41.8355	0	247.484	346.599	366.214
				198.08	#N/A	4017	198.078	4.28479	0	0	0	0	0	0	0	0	0	0	0	0	0	0	0	147.167	0	156.308	201.543	0	0	594.5	687.124	464.646	313.791	658.05	800.502	564.606
				198.08	#N/A	3897	198.078	3.4765	0	0	0	0	0	0	0	0	71.1794	0	0	0	0	0	0	117.405	0	212.446	269.519	0	0	320.084	470.393	582.695	549.292	905.543	831.378	874.632
				198.08	#N/A	4271	198.08	5.04572	0	0	0	0	0	0	0	0	0	0	0	0	0	0	0	239.986	34.9124	322.079	319.433	79.6184	39.0391	473.982	311.851	370.725	298.736	1179.35	1455.71	1458.96
				198.08	#N/A	5126	198.081	5.41289	0	0	0	0	0	0	0	25.421	22.1321	0	0	0	0	0	0	128.772	36.4313	135.467	209.709	79.6184	125.766	312.259	209.218	370.725	104.563	796.71	1181.32	861.666
				198.11	#N/A	8409	198.114	6.25144	0	0	373.039	0	63.6624	140.316	176.355	252.308	308.548	71.1363	1468.55	219.003	1095.12	287.903	284.952	50.5996	60.7615	46.5342	460.114	127.227	72.8566	55.1367	47.1197	1038.67	381.344	381.253	903.238	378.7
				198.12	#N/A	15149	198.119	7.75823	0	0	0	0	0	80.9667	42.4287	118.142	59.9798	0	2822.8	41.5926	55.651	0	66.0228	0	14.7713	0	87.1516	31.0612	0	22.7819	68.8235	825.275	175.549	144.564	375.979	243.95
				198.84	#N/A	464	198.837	0.786134	0	0	0	0	0	0	315.251	0	0	0	0	222.081	127.265	454.546	265.282	132.992	30.7304	0	64.9454	132.411	161.665	22.6315	24.6364	240.917	298.221	0	16.1517	0
				198.87	#N/A	579	198.869	0.820424	41.9925	24.0677	485.229	33.1042	323.819	452.507	1814.18	584.51	485.29	333.411	33.0507	1146.75	320.174	1820.88	445.284	146.927	49.9364	491.371	256.948	37.2567	96.7451	658.183	706.163	27.6927	1401.47	471.834	666.009	404.223
				198.92	#N/A	238	198.923	0.657222	55.972	79.1456	101.46	59.4068	66.3364	40.721	44.2625	1847.21	58.6288	27.3664	36.1744	31.5997	0	52.5589	0	0	0	62.9361	49.9642	488.001	102.17	27.7513	172.422	55.0018	71.5161	109.048	169.347	121.551
				198.94	#N/A	4166	198.937	4.42405	1103.4	1977.4	6213.92	1139.57	7773.88	8006.52	8479.37	5382.44	6150.03	9837.76	6770.86	9800.64	5029.23	7241.88	6017.17	1191.19	1724.39	1547.35	2958.39	1670.13	2117.56	395.484	666.074	653.482	399.471	219.205	360.715	655.796
				198.94	#N/A	4012	198.937	3.8245	1653.29	2302.67	1127.74	1679.02	1913.31	3422.15	3453.73	1022.11	3330.84	4127.94	1497.55	2796.8	1186.7	1536.48	1324.18	1054.16	1198.26	1254.77	977.724	1220.48	1723.84	529.961	657.589	1722.27	698.919	413.254	250.612	274.536
				198.94	#N/A	3701	198.937	3.39641	6764.04	8077.01	1665.97	6833.31	2196.48	1721.89	1722.08	1260.87	1935.48	2874.41	891.934	1599.22	863.723	1539.98	1257.73	766.178	1581.61	1047.11	1122.66	514.418	474.666	592.529	751.178	954.856	593.892	308.389	565.52	960.904
				198.94	#N/A	673	198.937	0.901107	419.71	660.831	522.778	479.179	2657.71	460.914	2041.99	779.552	990.183	620.465	320.394	2387.7	945.909	1508.35	943.778	567.62	481.716	366.258	590.218	274.56	529.301	574.483	577.297	196.179	272.714	373.512	350.394	363.428
				198.94	#N/A	20350	198.937	14.9725	2858.28	4513.76	3127.93	1922.06	3523.99	4258.32	4012.26	3091.33	3898.46	6310.78	4305.18	5888.9	3353.97	3380.49	4143.16	6498.1	3254.36	3304.1	3637.33	578.256	970.08	1389.87	1237.57	2542.3	662.688	540.084	2860.51	2357.39
				198.94	#N/A	4	198.937	0.234038	1299.36	2675.78	2405.77	4031.88	1688.95	2533.17	1862.58	1460.23	2716.34	4490.26	3505.98	4023.45	2618.84	2034.51	1752.78	2412.52	3019.24	4768.37	1346.88	2244.81	2897.3	2200.9	2121.26	3927.63	1670.83	2128.76	2278.13	2342.63
				198.94	#N/A	19	198.937	0.54164	953.572	1513.02	1521.51	1694.68	5206.29	5688.75	2210.84	1466.42	1622.16	1755.13	5381.41	3489.21	1951.91	4983.91	1377.09	2843.56	2348.52	2910.83	2971.69	2720.17	1107.93	2170.38	2464.81	4891.58	2884.77	1200.77	2191.86	1913.81
				198.94	#N/A	16016	198.94	7.93478	2379.51	3211.01	2145.09	2701.61	1826.44	2754.4	2983.93	1674.31	1219.19	3649.78	1227.76	4400.95	1328.66	2283.94	2237.64	849.238	604.873	1312.56	633.005	670.087	760.133	1511.83	1534.75	924.898	944.745	888.479	1125.34	1133.87
				198.98	#N/A	8868	198.981	6.34303	0	0	0	0	0	0	39.0022	0	0	0	0	66.5179	257.11	74.4465	214.119	34.6172	0	37.8169	42.3007	19.5049	55.9706	42.756	36.7782	93.902	69.4635	1515.81	1543.83	1900.65
				198.99	#N/A	1553	198.989	1.1719	0	0	0	0	0	0	0	0	0	0	0	0	0	0	0	20.5321	746.018	35.6313	56.4333	1296.53	1009.95	44.5262	89.4911	186.867	115.377	611.944	1277.32	544.254
				198.99	#N/A	3785	198.989	2.81457	0	0	0	0	0	0	0	0	0	0	0	0	105.545	0	87.6347	110.781	781.782	230.845	259.805	1720.31	1409.2	401.679	484.803	846.875	606.861	15499	18738.8	15366.6
				199.01	#N/A	2808	199.007	1.54076	728.831	594.444	941.483	680.778	1061.29	982.682	1086.9	1106.06	949.02	791.471	406.284	1251.42	4116.55	1303.31	5078.72	2466.01	2557.51	1410.37	2012.05	4436.39	3692.58	2389.18	2605.12	3754.44	5650.34	2125.12	3022.46	2285.07
				199.01	#N/A	8679	199.007	6.26971	0	0	0	0	0	0	0	0	0	0	0	0	0	0	0	112.418	0	167.382	221.609	0	0	308.148	240.991	486.131	397.816	907.477	1061.37	1169.58
				199.02	#N/A	1184	199.024	1.26079	0	72.1149	89.084	30.4118	28.6039	45.7494	23.5962	124.237	159.152	65.7433	0	40.1574	30.0935	35.8592	45.4601	219.71	1546.01	242.007	338.373	2795.75	2448.93	778.454	419.558	394.503	1167.75	6387.44	7130.84	6562.51
				199.03	#N/A	4223	199.025	4.85871	0	0	0	0	0	0	0	0	0	0	0	0	0	0	0	0	0	0	0	19.7594	42.2695	0	0	0	0	470.063	689.395	535.671
				199.03	#N/A	3308	199.025	2.00371	0	0	0	0	0	0	0	0	0	0	0	0	0	0	0	94.0866	992.998	111.571	182.943	1667.53	1758.91	176.163	172.411	360.699	381.316	1125.88	1533.65	1345.47
				199.04	#N/A	545	199.037	0.795614	0	0	18.9272	0	0	0	0	20.7015	0	0	0	0	0	0	0	884.154	295.994	0	41.7666	419.688	243.293	24.9823	17.3715	2396.68	38.6372	965.256	667.982	191.479
				199.04	#N/A	7582	199.044	6.4416	0	0	215.808	0	0	0	76.0773	61.429	16.978	0	22.8788	61.103	354.174	160.46	348.341	353.879	2451.33	493.515	846.838	3452.79	3757.41	738.817	523.217	1237.51	1644.65	1446.86	1450.01	1829.69
				199.06	#N/A	18360	199.057	8.9686	544.316	496.553	518.203	400.054	289.548	225.912	235.43	324.929	1421.31	185.343	323.959	200.776	313.075	381.742	388.13	59.0663	571.526	129.152	616.073	135.295	423.267	361.442	215.329	280.51	319.89	128.117	195.252	755.149
				199.06	#N/A	4169	199.061	4.76787	49.4124	23.4374	328.984	201.988	240.821	206.678	699.811	265.871	332.337	193.195	165.069	814.174	1519.36	885.253	1121.63	933.582	2434.81	619.885	996.077	4113.85	1236.64	1330.73	747.631	923.241	1202.29	3971.34	4660.54	1788.25
				199.06	#N/A	4861	199.061	5.27671	23.6196	0	148.546	24.8867	39.9794	39.2221	86.1916	425.815	281.044	60.6853	120.267	135.387	761.991	114.164	410.243	207.324	1604.29	365.181	335.859	1757.41	2377.88	982.152	433.949	777.103	703.556	1546.43	1265.14	1428
				199.06	#N/A	4026	199.062	4.40337	22.5566	0	252.847	46.8404	47.7994	0	0	345.76	463.309	24.1951	264.93	0	494.508	22.5249	181.989	529.691	744.716	621.045	860.894	1095.46	1402.25	1486.4	1498.26	1617.53	1986.27	7685.62	7454.93	8671.45
				199.06	#N/A	1392	199.062	1.71102	60.0161	64.0519	730.585	60.5215	294.83	281.084	182.171	804.902	619.272	217.945	506.709	186.719	802.369	255.505	732.718	760.645	1527.08	1215.22	2171.86	1514.39	2758.83	1681.04	2023.24	2006.98	1863.04	2644.79	4115.16	3360.15
				199.06	#N/A	3283	199.062	1.80351	60.0161	75.5913	982.127	60.5215	332.79	324.039	195.264	1382.56	867.827	262.007	657.75	225.867	810.695	271.047	732.718	1333.11	8479.27	781.553	1829.08	12515.8	11314	1118.08	2521.26	4041.74	2612.24	6316.03	7595.3	5266.49
				199.06	#N/A	3857	199.062	3.36489	0	0	675.133	24.9459	24.9992	39.0307	0	587.833	976.893	0	909.748	0	615.45	72.0924	301.013	1954.53	1049.43	3212.41	1207.39	5347.41	5118.3	5033.59	4102.61	3286.91	3693.88	1432.44	2228.57	7490.7
				199.06	#N/A	3787	199.062	2.56816	23.6099	22.4771	516.284	55.4021	250.728	273.289	155.016	621.773	807.898	220.354	950.423	155.83	1871.77	154.756	704.662	541.58	3249.24	1008.4	1257.14	5169.89	5008.21	1905.97	1281.97	1958.95	2107.07	6422.66	7868.47	7185.77
				199.06	#N/A	3588	199.062	2.28805	23.6099	22.4771	971.524	55.4021	331.637	337.221	190.639	1825.93	1705.57	220.354	1304.04	155.83	964.123	271.176	654.14	1702.02	10552.4	2408.53	1828.67	14773.1	15149.9	2540.91	2591.87	2452.93	4448.86	11059.4	9561.13	11261.8
				199.1	#N/A	10966	199.098	7.0526	1285.77	709.131	1056.37	1002.01	917.078	1731.13	687.824	1170.02	1442.16	1073.09	829.68	1297.03	1767.56	763.696	2189.54	1668.25	3256.4	2638.48	3137.59	4227.47	3952.5	3209.56	2856.36	4470.1	4832.81	8447	9832.7	16695.3
				199.1	#N/A	8686	199.098	6.3293	1047.87	982.655	757.242	864.233	863.196	687.4	527.601	1696.25	1378.86	585.792	1601.84	481.927	2329.28	447.734	1837.75	615.107	25679.1	1296.39	1870.43	35533.5	34542.6	959.829	1686.2	2465.96	2849.62	4261.02	5493.73	8622.59
				199.1	#N/A	14400	199.098	7.28418	284.758	761.313	615.198	476.478	727.655	549.665	303.39	1438.16	1367.43	579.678	1932.42	497.782	2723.53	850.877	1268.22	429.147	2944.86	458.277	1231.78	3715.82	3194.72	917.659	1133.76	1335.9	1626.63	4887.76	5584.56	10103.9
				199.1	#N/A	6005	199.098	5.67303	368.923	227.944	291.665	413.115	298.757	325.451	250.598	464.033	696.112	219.55	861.446	244.782	593.771	335.81	698.15	365.28	955.837	1396.83	650.126	990.611	1286.09	595.026	1539.51	930.037	3655.47	3662.37	3337.09	14036.4
				199.1	#N/A	4801	199.098	5.36996	153.003	25.9315	561.253	306.572	101.45	400.125	217.553	334.157	619.173	152.634	889.644	246.002	685.004	277.857	249.62	370.214	955.837	564.026	1679.93	1582.53	1000.24	900.869	761.786	586.765	1271	3046.43	1849.69	5324.14
				199.1	#N/A	4195	199.098	4.9127	25.766	23.5373	681.636	317.822	211.812	328.56	407.067	387.544	660.308	130.327	1019.68	502.235	531.838	484.648	415.682	811.757	636.596	868.452	1296.08	582.593	689.979	1688.79	1812.12	2428.08	2027.17	4327.14	6792.25	6288.85
				199.13	#N/A	19131	199.134	10.0294	0	0	0	0	0	0	0	0	0	0	0	0	0	0	0	0	0	0	0	0	68.9014	19.0399	22.6513	163.853	60.8435	623.166	141.655	363.614
				199.13	#N/A	17612	199.134	8.45691	21.4961	44.3506	385.733	45.5542	312.788	854.56	290.679	848.204	654.477	352.116	1337.84	207.256	1240.68	463.397	828.249	44.4247	323.818	268.455	266.919	284.7	566.026	59.7327	124.065	270.183	270.547	716.49	984.009	1256.61
				199.13	#N/A	18383	199.134	9.08951	135.704	128.641	265.799	101.324	386.365	342.592	208.025	221.272	567.105	397.222	488.184	178.954	668.744	260.29	440.244	22.6763	291.473	273.32	290.143	312.411	261.96	404.307	132.872	548.244	549.032	525.044	772.391	350.429
				199.13	#N/A	18083	199.134	8.77233	65.1898	75.3649	265.799	50.2516	386.365	342.592	141.17	352.037	567.105	397.222	687.18	133.349	668.744	121.776	440.244	25.6733	323.818	236.355	111.031	284.7	451.38	404.307	100.925	377.111	75.7307	216.234	772.391	877.095
				199.13	#N/A	14977	199.134	7.66105	61.9329	45.0065	245.792	63.5387	377.809	409.195	120.161	229.491	189.185	548.227	233.881	105.212	669.363	150.09	254.767	53.1729	243.496	42.655	75.452	186.347	433.338	73.04	42.302	141.626	65.6963	501.8	379.111	547.458
				199.81	#N/A	532	199.806	0.817323	13926	22540.7	2560.94	23269	4263.27	5236.95	5311.83	3890.89	5647.15	3216.39	12850	5293.65	12835.7	8169.24	13287.2	14729	17114.9	2799.38	4118.02	9896.74	11202	5382.99	5351.05	8855.7	11568.4	9516.69	7205.1	8180.17
				199.81	#N/A	2997	199.806	1.64178	15128.4	12508.9	0	2019.76	0	0	30.8471	0	0	0	1080.97	0	3288.71	321.412	3138.36	0	19.012	0	0	37.8397	0	0	0	52.8169	15.0257	0	0	0
				199.81	#N/A	2208	199.806	1.32934	15178.7	5190.41	165.998	10647.2	23.9343	0	58.7097	0	0	0	9798.01	23.6027	7037.58	670.113	2369.62	0	0	0	0	37.8397	0	0	0	20.976	0	0	0	0
				199.81	#N/A	3536	199.806	2.12457	6510.04	5929.9	0	984.696	0	0	0	0	0	0	689.963	0	1343.95	46.202	3038.86	0	88.9432	0	0	113.617	0	0	0	52.7247	15.0257	0	0	0
				199.81	#N/A	20332	199.806	14.6863	1125.11	3152.6	2908.63	6032.21	1990.69	3172.92	2700.61	1473.55	3024.67	910.616	3374.3	444.864	2758.45	3732.87	4946.05	529.334	2727.39	2969.75	2001.23	815.26	923.405	2679.42	1430.32	2457.99	3063.71	2803.69	3441.77	1363.54
				200.06	#N/A	1419	200.057	1.0892	0	0	0	0	0	0	0	0	0	0	0	0	0	0	0	360.17	45.7166	463.874	202.587	158.782	64.7278	209.491	400.011	318.984	262.139	1207.13	967.217	943.961
				200.09	#N/A	3336	200.093	1.69104	0	0	158.515	0	0	0	72.673	284.058	136.135	0	725.495	72.4034	374.041	111.631	146.791	97.7702	131.662	129.747	335.742	157.235	125.942	122.772	136	4198.3	1113.01	369.315	615.561	304.801
				200.1	#N/A	6557	200.096	5.78212	0	0	345.984	0	0	0	1117.83	656.455	470.348	0	632.764	1324.28	0	865.212	369.484	19.0263	49.2288	65.3244	186.245	83.037	41.8361	52.2996	460.615	200.684	186.618	251.204	527.25	396.906
				200.13	#N/A	9481	200.13	6.46354	100.202	80.631	12400.4	92.1459	703.305	1225.68	6724.57	21720.1	12134.2	956.008	43275.4	8210.81	14039.9	7496.18	9807.84	1538.5	2102.78	1409.05	9330.69	3662.84	2081.09	1941.25	3405.4	43948.3	17165.9	7594.92	24908.9	4375.15
				200.14	#N/A	682	200.141	0.960626	0	0	0	0	495.383	319.411	618.362	410.477	600.146	455.415	143.324	712.456	0	838.339	53.799	0	123.485	20.8547	0	95.6234	76.9069	0	0	0	0	0	0	0
				200.87	#N/A	580	200.867	0.823867	43.2225	24.4104	467.46	30.5754	320.617	424.634	1726.24	558.409	467.844	299.293	61.0524	1386.88	198.876	1764.99	574.858	134.371	30.8789	487.582	454.472	36.2862	100.785	572.46	691.083	37.3849	1376.08	541.843	668.384	410.691
				200.92	#N/A	102	200.919	0.669787	0	21.9121	48.3232	0	0	0	0	1041.36	32.0223	0	22.0779	20.4863	0	19.6379	16.6669	0	0	23.6717	0	0	40.9144	0	72.2626	0	17.1719	57.7328	70.9849	32.8506
				200.94	#N/A	16014	200.938	7.93478	1612.9	2010.39	1690.76	1837.04	2523.35	2321.01	2329.25	1569.87	1673.93	1753.95	1032.72	2599.84	1958.33	3305.01	1588.89	331.595	464.057	901.613	889.416	669.1	592.976	2053.84	2399.88	1321.41	1235.84	1204.55	1121.54	1328.49
				200.96	#N/A	3575	200.956	2.27737	0	0	0	0	0	0	0	0	0	0	0	0	698.361	0	751.27	0	0	0	0	0	0	0	0	0	0	0	0	0
				200.98	#N/A	8869	200.979	6.34035	0	0	0	0	0	0	0	0	0	0	0	0	66.2106	0	60.9486	0	0	0	0	0	0	0	0	23.0126	25.1707	560.173	540.647	480.006
				200.99	#N/A	2822	200.988	1.23778	0	0	0	0	0	27.0358	126.005	0	429.573	0	0	142.345	63.1953	154.747	118.952	61.1232	53.0244	63.2607	14.2283	168.36	164.999	225.621	245.737	32.1335	87.7226	1447.68	1649.76	1584.09
				200.99	#N/A	975	200.987	1.04137	115.858	117.567	0	115.663	0	403.551	126.005	162.768	457.098	50.4431	0	142.345	105.923	154.747	265.832	1865.31	1700.58	438.581	27.2944	2502.89	3854.35	29.6621	95.9177	36.372	95.8859	2462.51	3007.24	2612.22
				200.99	#N/A	3757	200.989	2.77228	0	0	0	0	0	0	473.596	0	0	0	0	436.073	0	514.306	0	0	0	0	0	0	0	0	0	0	0	275.319	373.018	274.35
				201.03	#N/A	7589	201.029	5.99157	43.1675	57.4202	181.397	62.8947	74.3181	108.044	162.113	108.559	107.682	68.0641	81.0698	148.602	177.296	201.342	169.235	38.8003	570.863	104.919	138.077	1103.13	1135.24	190.381	252.209	420.048	417.649	21.7142	115.42	24.2609
				201.04	#N/A	551	201.04	1.20783	0	0	205.352	0	192.699	126.405	29.073	507.697	596.994	112.172	57.9288	106.371	311.142	19.7125	470.913	1148.25	4239.18	977.885	1045.34	5776.39	7677.17	1734.42	1779.96	1810.1	2057.36	21513.2	25918.9	17109.6
				201.04	#N/A	3087	201.041	1.81113	0	0	0	0	0	0	0	22.1369	0	0	0	0	67.6602	0	23.1172	439.253	1054.09	362.676	418.49	1568.77	1996.59	770.79	723.5	619.211	888.653	2664.08	2078.48	2909.04
				201.04	#N/A	3597	201.041	2.23378	0	0	0	0	0	0	0	0	0	0	0	0	30.6365	0	23.1172	47.8982	861.795	114.121	138.33	1418.71	1434.62	255.722	221.938	361.024	287.372	1205.23	1214.52	1372.91
				201.04	#N/A	2589	201.041	1.43805	0	0	72.6804	0	25.3892	24.9862	0	194.238	434.368	0	114.24	23.3311	311.142	0	509.303	1395.23	5573.77	2005.44	2346.85	7693.83	802.178	3061.21	2991.39	3341.43	4047.25	2989.44	3731.05	18677
				201.08	#N/A	4465	201.077	5.1189	1045.32	1190.68	1747.66	1385.28	929.4	884.422	598.428	913.578	1059.05	950.292	2432.4	776.6	2028.55	918.768	1117.61	878.938	14430.5	1673.49	1698.15	23455	17001.3	2107.18	1552.23	2829.27	1213.99	4699.4	5236.28	5790.47
				201.08	#N/A	2659	201.077	1.70988	326.865	259.032	480.255	326.527	806.274	893.597	389.509	878.845	1032.45	251.49	887.376	304.848	612.103	370.859	667.66	1557.69	4049.41	707.864	979.85	6239.87	8738.5	747.326	1412.32	1771.58	5161.85	7331.84	9936.28	3302.74
				201.08	#N/A	3993	201.077	4.25391	1044.68	948.18	2418.78	987.227	2190.66	2897.83	1246.51	3466.18	2726.69	1047.55	2583.68	1540.47	3102.38	1578.1	2766.44	1284.82	18067.7	1158.2	918.721	23206.8	10113	1931.5	1017.33	2958.16	3621.84	2287.64	22526.9	19757.4
				201.08	#N/A	3497	201.077	2.2461	489.032	149.08	440.763	502.959	1095.14	590.155	235.713	972.642	707.139	248.706	775.294	153.126	968.311	575.428	857.338	1580.16	6941.17	1239.43	824.471	11328.5	13909.3	793.446	839.153	2245.14	1176.18	4090.75	17609.9	4770.74
				201.08	#N/A	3784	201.077	2.85462	360.031	149.08	182.849	631.067	352.365	269.927	23.7265	865.859	815.404	47.8827	945.934	22.0841	1496.65	135.08	634.56	1114.74	5897.62	948.382	1122.99	10199.1	2299.93	1773.21	1576.43	1844.73	1918.57	1591.65	3407.4	2892.2
				201.08	#N/A	3945	201.077	3.79771	797.877	654.873	1019.87	671.585	1135.27	1485.13	582.364	1643.5	1281.4	473.12	1101.71	471.417	1351.92	616.106	1004.23	865.921	4982.81	3658.49	402.664	7426.05	6842.78	480.209	2721.64	806.317	1494.67	7617.2	7520.66	8081.22
				201.08	#N/A	3875	201.077	3.37079	560.676	216.877	387.552	631.895	829.237	324.232	146.459	561.449	1281.91	47.8827	645.043	77.3918	1467.16	380.6	1003.32	2219.81	6076.79	1885.26	2253.38	8010.95	9104.79	4332.36	3179.03	2657.65	4533.85	2178.83	1696.96	1819.23
				201.09	#N/A	3378	201.089	1.95852	0	0	0	0	0	0	0	0	0	0	31.1781	0	0	0	0	0	38.5836	0	0	96.8171	192.138	14.6738	14.8386	316.333	19.71	3519.6	4404.33	4527.99
				201.11	#N/A	16610	201.114	8.10179	666.941	1138.52	1091.06	401.11	979.856	811.706	961.514	1460.92	2031.67	374.067	1352.89	550.877	2266.15	468.623	1477.86	317.659	4520.92	539.866	620.665	5250.9	1552.89	626.511	394.727	1046.27	1299.6	1855.87	1908.95	3389.34
				201.11	#N/A	14448	201.114	7.246	5059.22	6418.12	16631.7	5852.51	9120.21	27019.8	10015.3	25244.2	16046.4	12162.4	16118.8	12593.5	28128.2	10805	26053	6219.55	86014.3	5902.94	8987.55	116678	111254	6170.28	7874.8	14247	15459.6	22153.7	23909.9	28495.4
				201.12	#N/A	13039	201.12	7.22509	66.2235	71.918	317.953	42.4251	91.8413	529.941	182.724	502.81	302.875	153.476	350.614	182.866	591.336	174.464	473.351	60.4693	1889.57	28.7834	93.2582	415.069	1613.72	61.358	77.599	201.478	214.155	491.418	497.986	385.22
				201.15	#N/A	18011	201.15	9.10171	164.559	184.175	322.234	174.192	339.857	373.303	275.824	1002.6	1475.38	384.629	1054.17	286.595	1097.77	282.232	1089.62	278.82	1491.06	267.092	490.959	2162.84	2098.58	256.438	428.701	463.04	555.732	932.565	2294.47	2949.11
				201.15	#N/A	16044	201.15	7.9479	22.6708	32.5622	67.2224	25.1619	500.444	936.872	218.301	201.686	168.049	886.064	166.886	240.207	281.373	447.807	223.377	15.5675	142.784	51.6951	97.8814	200.016	206.693	14.9085	37.8688	446.026	104.881	196.534	50.2899	147.419
				201.15	#N/A	18805	201.15	9.6101	196.455	250.33	836.044	223.45	510.377	681.001	843.733	1248.23	1789.03	799.834	991.651	916.404	3774.17	1133.97	3294.25	374.012	466.676	440.074	459.374	624.96	621.767	533.179	590.817	1001.6	1118.46	7642.13	5070.49	6959.53
				201.8	#N/A	947	201.803	0.807365	1881.25	3609.77	463.76	4564.21	369.795	391.654	633.468	840.571	593.071	585.262	2704.85	610.162	2721.57	1708.82	2867.3	3173.25	3581.98	534.356	882.128	2049.3	2467.66	1073.97	1122.76	3939.1	1754	2021.86	1521.74	1710.8
				201.8	#N/A	2234	201.803	1.15127	3847.25	3820.41	0	4268.24	0	0	0	0	0	0	1957.96	0	946.374	71.6815	2673.71	0	0	0	0	0	0	0	0	0	0	0	0	0
				201.98	#N/A	3507	201.982	2.09367	0	0	0	0	0	0	0	0	0	0	0	0	0	0	0	0	0	0	0	0	0	18.4592	16.2825	22.1685	21.7933	3992.26	4887.73	4802.56
				202.07	#N/A	1293	202.073	1.10488	0	0	205.515	0	0	0	0	0	0	0	0	0	0	0	20.573	130.224	18.5619	22.3783	28.3242	41.3491	43.1929	40.2483	65.7508	339.322	97.0385	1064.62	725.041	895.926
				202.11	#N/A	3082	202.109	1.86519	0	0	33.909	0	0	49.6462	53.1275	213.882	72.3589	0	265.184	55.9186	196.688	94.9237	80.9963	0	28.2903	0	175.42	23.9092	57.657	16.3251	0	624.144	127.107	90.913	145.782	31.6871
				202.11	#N/A	3746	202.109	2.64582	0	0	220.363	0	48.8942	120.703	143.827	341.199	189.134	94.3814	997.823	224.545	1431.1	330.235	376.97	0	117.725	41.9089	673.795	192.253	246.634	51.7098	156.884	2785.62	588.931	401.719	1160.15	417.801
				202.91	#N/A	103	202.915	0.511465	122.611	276.144	26.871	65.6575	219.659	272.74	63.5453	651.551	50.4847	346.825	258.324	304.02	124.765	149.736	238.692	360.639	265.691	103.885	26.5079	211.143	318.43	143.094	330.521	26.1132	227.768	108.256	42.6458	282.795
				202.95	#N/A	3576	202.954	2.27737	0	0	0	0	0	0	0	0	0	0	0	0	608.399	0	729.295	0	0	0	0	0	0	0	0	0	0	0	0	0
				202.96	#N/A	1048	202.963	1.02189	0	0	0	0	0	0	1617.72	0	0	0	0	1534.75	0	2336.2	0	0	0	0	0	0	53.2953	0	0	0	15.3191	0	0	0
				202.97	#N/A	3892	202.972	3.49132	0	0	0	0	0	0	0	92.2325	74.0161	0	0	0	238.056	0	480.105	0	0	205.138	685.361	0	39.4053	326.745	367.392	484.258	379.203	778.222	899.516	141.897
				203	#N/A	1482	203.001	1.21596	0	0	0	0	0	0	0	0	121.629	0	0	0	0	0	0	18.4351	0	17.6178	0	0	21.4914	30.9656	23.1303	54.8155	37.6124	603.137	681.437	636.698
				203.01	#N/A	3122	203.008	1.83262	948.03	846.351	495.636	910.155	242.409	173.015	118.951	215.742	158.401	87.9033	196.85	235.058	600.528	194.3	508.734	48.6038	168.111	14.7322	38.281	166.147	45.4915	19.2541	49.5719	16.3986	21.2619	115.817	91.1976	22.892
				203.01	#N/A	1931	203.01	1.20074	118.995	94.1493	140.869	66.9694	271.391	336.38	195.322	63.7469	275.645	289.319	64.3537	181.047	165.271	241.735	190.72	18.4351	530.394	17.6178	0	870.372	370.281	30.9656	23.1303	73.9144	33.1034	0	20.792	15.3811
				203.02	#N/A	691	203.018	0.962745	0	0	90.9237	0	114.23	55.8727	0	22.8938	58.7061	54.6	49.4433	61.3128	29.5816	0	51.0094	257.598	270.865	59.5639	71.4912	328.522	283.363	65.4125	163.617	453.469	231.591	193.564	364.23	234.088
				203.04	#N/A	2319	203.036	1.2852	0	0	0	0	0	0	0	0	0	0	0	0	0	0	0	20.2094	116.185	112.831	57.422	110.455	89.7889	87.2655	52.7221	104.449	127.799	503.114	399.857	581.305
				203.05	#N/A	18034	203.055	8.85397	0	0	0	0	0	0	0	163.457	674.972	14.5665	0	17.6374	0	0	35.7301	15.7985	24.4818	15.5008	0	16.752	61.0977	17.2146	16.3794	77.2189	18.5039	28.8536	18.3151	68.191
				203.06	#N/A	3764	203.057	2.66544	0	0	0	0	0	0	0	149.908	25.9178	0	0	0	0	0	0	94.0914	3257.13	127.791	148.272	5026.87	5802.62	254.267	168.676	166.331	342.246	3374.53	4168.81	4804.92
				203.06	#N/A	3227	203.057	1.7222	0	0	197.123	0	23.9571	28.6093	0	291.406	348.242	23.7685	49.445	0	407.166	0	472.997	1907.99	2789.33	889.48	2433.33	1804.91	2064.86	1619.79	1565.06	4480.95	2720.04	27470.5	32580	32563.2
				203.06	#N/A	2717	203.057	1.45111	0	0	197.123	0	27.0388	28.6093	23.0003	581.744	821.338	23.7685	33.4799	24.002	469.722	45.0831	541.285	1869.37	4741.49	627.437	2284.95	4472.41	5077.57	826.96	882.386	675.537	1179.37	27660.4	34323.1	32565.6
				203.06	#N/A	3346	203.057	2.19273	0	0	159.657	0	63.1062	42.6272	0	150.781	275.186	45.7969	70.6132	0	297.693	22.3364	812.408	1283.32	3066.38	956.627	1061.15	4691.92	5298.24	1674.31	2096.42	1785.62	922.314	11493.2	13403.5	9261.94
				203.06	#N/A	3958	203.057	3.98321	0	0	742.238	0	51.0449	167.03	48.1039	294.684	251.837	29.6775	173.755	0	0	88.7165	269.006	35.193	43.7626	37.9789	152.312	288.414	159.166	66.5114	102.84	256.174	732.724	653.893	443.543	171.451
				203.07	#N/A	7415	203.072	6.01433	0	0	0	0	129.04	118.862	126.935	0	0	131.469	0	140.669	0	161.759	0	169.585	241.066	307.779	232.575	473.639	415.888	500.467	136.706	482.777	491.612	206.215	204.645	187.37
				203.09	#N/A	6907	203.093	5.83912	248.888	544.001	422.689	763.159	472.349	433.677	433.509	115.444	306.707	397.498	70.5852	154.393	684.455	614.888	496.612	168.741	1758.38	365.228	84.2043	1890.41	3105.85	174.59	51.4064	106.954	137.27	1301.87	398.93	773.636
				203.09	#N/A	10853	203.093	6.72258	219.117	589.805	45.068	208.497	106.243	356.636	22.062	18.2182	101.634	37.6444	106.934	42.3469	330.098	71.48	151.394	78.0585	217.479	63.5423	28.6963	473.08	167.617	52.6876	61.5431	46.5315	93.1371	697.466	639.297	728.85
				203.09	#N/A	4385	203.093	5.32759	6624.31	6840.19	2231.42	6329.77	5349.69	9148.27	2435.69	1764	2236.44	5981.72	1980.68	5514.13	3611.2	3193.02	3268.2	1893.64	3425.22	4489.44	770.367	714.058	1845.97	3246.19	1484.67	1090.2	1479.64	2143.03	3128.85	2995.88
				203.09	#N/A	3991	203.093	4.12422	0	0	0	0	0	0	0	110.388	119.927	0	49.0594	0	174.525	0	148.501	0	660.08	109.119	52.95	859.543	520.173	141.808	164.687	49.0424	347.63	1315.94	1958.19	1890.19
				203.09	#N/A	3933	203.093	3.79901	0	0	0	0	0	88.4536	0	0	0	0	78.79	0	139.448	0	0	17.221	304.14	152.536	101.529	106.533	235.015	323.711	216.859	100.598	677.472	1431.23	720.113	685.026
				203.09	#N/A	4250	203.093	4.88578	4528.79	453.74	1073.03	459.991	526.177	1379.44	481.094	2099.21	1223.48	540.887	1225.11	579.567	1117.1	528.335	1290.91	313.536	1365.27	343.762	783.566	1796.14	1790.23	499.937	500.918	942.621	1536.59	2325.61	3897.73	3241.53
				203.09	#N/A	3882	203.093	3.41803	169.755	133.005	639.504	160.531	125.635	112.429	78.5503	200.26	106.796	0	496.513	199.438	756.834	95.1142	337.241	130.856	484.258	82.805	447.292	807.101	545.577	178.862	310.158	989.982	1071.42	838.963	978.507	400.604
				203.11	#N/A	16318	203.11	7.91575	175.418	192.178	225.855	173.021	202.6	274.038	255.247	254.876	300.588	254.291	251.817	277.876	261.978	263.465	245.356	242.617	184.057	210.566	104.853	190.699	268.805	102.197	214.721	501.558	623.509	276.717	166.551	263.096
				203.13	#N/A	6931	203.129	6.11043	63.2684	36.0371	166.55	44.9401	304.481	307.314	87.063	136.442	164.539	152.197	322.677	118.546	696.8	154.005	583.589	16.1543	844.7	52.4889	32.2377	1210.99	1105.12	21.342	46.5116	21.5678	37.0491	252.224	168.112	555.064
				203.95	#N/A	8226	203.954	6.18579	0	0	0	0	0	0	0	0	0	0	0	0	0	0	0	267.5	265.952	46.9566	0	325.027	1149.21	0	0	18.1788	0	0	0	25.0656
				203.96	#N/A	5049	203.956	5.37873	0	0	0	0	0	0	0	0	0	0	0	0	0	0	0	224.588	171.625	18.811	0	186.285	616.126	0	0	0	0	0	0	0
				203.96	#N/A	1021	203.958	1.01147	40.3698	36.1814	0	35.1049	0	277.081	37.6093	0	0	0	0	43.7221	0	107.577	0	946.931	1075.44	209.707	0	1515.8	3174.39	0	0	0	0	0	0	0
				204.03	#N/A	5936	204.031	5.81318	0	0	0	0	0	0	0	0	0	0	0	0	0	0	0	16.9745	65.0876	17.6287	58.7325	145.056	120.873	87.932	72.6817	175.628	194.732	405.032	343.48	482.068
				204.07	#N/A	13621	204.068	7.34212	0	0	0	0	101.077	47.1814	124.938	0	0	59.4267	0	139.321	0	212.348	0	15.2615	151.844	88.9253	218.945	219.945	155.339	204.561	238.648	502.173	372.348	15.2893	20.235	20.7811
				204.12	#N/A	2424	204.125	1.44547	0	0	200.893	0	61.0388	77.8492	93.1385	321.27	115.354	25.8215	262.404	74.3389	59.8083	41.3426	578.454	20.7979	0	41.7897	521.012	0	16.6696	49.2397	23.3729	74.662	1056.56	63.2703	0	22.4893
				204.79	#N/A	541	204.792	0.765452	211.383	183.543	461.955	220.484	319.529	308.421	180.038	208.981	192.715	335.764	190.349	497.197	1306	1383.13	1458.53	480.137	100.067	292.124	856.648	77.3192	218.115	636.242	756.644	156.785	2146.94	1152.15	977.516	1036.26
				204.95	#N/A	8723	204.947	6.10372	0	0	1440.92	0	477.888	553.156	511.851	1022.38	896.357	700.676	1008.06	558.195	1262.36	490.912	953.24	0	24.0075	17.0681	16.9535	21.6969	0	32.7369	86.8093	110.528	116.673	135.734	83.7773	104.937
				204.95	#N/A	2621	204.951	1.56017	64.8426	33.9394	53.5103	54.934	96.6989	27.3257	104.928	121.146	0	0	0	113.579	212.033	129.679	290.608	0	116.79	0	0	205.971	32.2142	0	0	38.7446	0	565.523	477.755	0
				204.95	#N/A	1057	204.954	1.07203	0	0	0	0	0	0	592.195	0	53.0962	0	0	521.593	19.638	793.129	67.9371	19.1598	61.7598	21.4012	89.682	99.6899	165.141	18.7685	70.0765	114.204	29.9942	20.6645	30.2716	0
				204.96	#N/A	192	204.958	0.683643	691.126	558.071	687.86	582.911	696.904	685.854	92.1975	290.545	617.25	797.619	363.738	336.936	94.9677	116.437	0	1276.08	1006.77	474.892	407.936	814.941	1163.67	684.428	1020.9	1177.61	123.17	904.729	904.913	800.035
				204.97	#N/A	3893	204.97	3.49551	0	0	0	0	0	0	0	89.591	48.0046	0	0	0	228.953	0	447.17	0	0	203.482	599.438	18.1715	104.178	334.92	322.106	509.457	384.251	692.222	926.018	123.419
				204.97	#N/A	6875	204.975	5.85551	0	0	0	0	0	0	0	0	0	0	0	0	48.8758	0	29.1933	0	751.532	0	0	1258.53	1289.27	0	0	0	0	0	26.7343	20.1865
				204.99	#N/A	1454	204.989	1.12693	0	0	103.909	0	154.963	72.229	36.1708	57.3468	78.7361	128.141	19.8526	82.6581	0	26.4345	36.8148	28.3034	292.548	58.4032	64.1329	343.358	302.138	115.16	111.859	207.181	156.84	19.7339	32.0772	48.8658
				205.01	#N/A	2143	205.013	1.1435	0	0	29.1294	0	44.901	86.9281	26.4143	42.8509	73.6665	68.2593	0	29.1144	26.0565	53.8795	27.4717	48.2142	342.56	43.5675	33.1503	373.948	557.662	103.059	93.8733	183.094	51.2067	3689.06	4760.97	4030.84
				205.01	#N/A	3898	205.013	3.34637	0	0	0	0	0	0	0	24.7943	0	0	0	0	148.635	0	0	0	0	0	0	45.7197	84.5402	61.0366	29.5904	46.9965	37.7652	2371.53	3193.09	3254.59
				205.01	#N/A	5379	205.015	5.29659	0	0	0	0	0	0	0	0	0	0	0	0	25.4133	0	0	58.4614	430.881	132.512	149.342	1409.08	1105.6	111.899	157.5	210.054	371.342	2048.47	2179.55	2552.8
				205.01	#N/A	6725	205.015	5.84211	0	0	0	0	0	0	0	0	0	0	0	0	0	0	0	145.006	336.535	119.074	136.607	697.061	469.778	163.983	142.855	304.93	239.43	227.773	197.012	116.908
				205.04	#N/A	1144	205.036	1.04733	0	0	25.5876	0	57.5396	0	0	0	25.8852	0	0	0	0	0	0	277.585	1908.9	136.851	179.061	2738.51	2788.91	299.08	383.14	529.717	255.285	976.857	958.055	1097.1
				205.05	#N/A	5060	205.051	5.38254	0	0	0	0	39.892	0	0	812.269	1064.01	0	372.979	0	133.168	0	125.312	282.438	396.298	413.04	270.14	163.654	558.695	391.488	996.779	528.037	443.517	2483.35	2388.18	2538.48
				205.05	#N/A	6084	205.051	5.91972	0	0	107.637	0	31.2748	34.4627	26.346	851.235	606.35	26.7723	408.873	31.2849	562.616	26.5392	276.61	176.408	565.721	505.172	493.68	249.106	443.922	700.648	957.293	1197.3	1025.51	3765.16	4023.9	4248.45
				205.05	#N/A	8846	205.051	6.43397	0	0	71.6578	0	31.2748	44.8379	26.346	347.313	483.862	38.2885	191.066	31.2849	619.129	42.7541	274.515	362.763	349.519	276.785	463.679	735.834	349.963	612.228	454.644	675.204	498.519	1878.23	2274.01	2148.4
				205.05	#N/A	13916	205.051	7.00354	30.916	27.1121	486.553	28.8462	201.1	221.942	145.678	943.11	1115.13	354.297	758.365	175.009	536.272	229.802	407.005	236.795	364.065	341.961	399.296	613.254	376.187	231.986	233.835	2049.89	445.997	2336.28	2379.79	2924.06
				205.05	#N/A	11071	205.051	6.82031	30.916	27.1121	496.866	28.8462	201.1	221.942	145.678	823.451	825.165	354.297	497.075	175.009	536.272	229.802	407.005	398.558	349.519	311.657	463.679	615.763	446.403	612.228	273.646	763.771	376.288	2826.42	3522.64	3724.83
				205.07	#N/A	1832	205.071	1.23813	0	0	320.174	0	31.4736	31.4437	31.162	36.5874	41.0181	23.8876	28.2966	0	80.0381	46.3174	71.314	37.0148	691.121	67.2929	23.1974	1202.9	974.391	100.174	53.6526	94.124	114.126	51.3971	72.7401	142.566
				205.07	#N/A	3877	205.072	3.35987	0	0	145.878	0	81.6792	141.604	0	194.07	0	0	0	0	356.865	106.062	127.509	0	1197.6	0	205.298	2105.53	2156.7	15.295	140.403	278.978	154.823	130.768	330.065	190.279
				205.09	#N/A	6246	205.087	6.02832	0	0	0	0	1675.98	1591.43	1530.58	0	44.1444	1764.51	0	1563.09	78.073	1762.99	175.167	136.612	1481.54	1506.37	1991.27	2458.77	2093.58	2282.41	2629.51	3029.72	3380.48	219.051	176.877	392.676
				205.09	#N/A	9500	205.087	6.53486	0	0	0	0	611.901	531.869	265.489	18.0842	135.12	457.321	0	212.086	83.2639	606.386	148.223	113.69	330.792	418.321	608.876	462	830.178	616.756	816.982	766.349	480.41	268.976	524.125	234.885
				205.09	#N/A	4051	205.087	4.44452	0	0	0	0	0	0	0	0	0	0	0	0	0	0	0	35.2439	337.517	26.5051	183.529	605.972	502.726	220.675	249.157	384.775	314.844	111.766	144.172	61.6458
				205.09	#N/A	15967	205.087	8.13699	0	0	175.911	0	137.846	78.533	45.4423	179.981	445.767	51.7547	132.955	41.6136	441.81	49.7923	108.223	168.322	285.861	108.391	591.593	395.437	379.8	327.128	281.337	474.133	479.227	423.526	552.55	737.351
				205.09	#N/A	5287	205.088	5.53009	0	26.7864	0	26.1343	157.979	221.661	132.584	0	19.0436	206.796	0	193.162	0	233.278	0	134.034	165.708	438.344	248.391	250.438	297.998	315.276	317.358	403.978	432.314	269.18	195.882	118.454
				205.12	#N/A	8440	205.124	6.46433	0	0	0	0	46.0869	38.8916	20.8875	0	0	24.3563	0	17.9122	20.8977	25.4912	50.1419	83.3695	157.172	267.448	306.665	347.259	141.3	444.368	377.32	816.67	220.666	478.527	478.038	227.501
				205.12	#N/A	13018	205.124	6.93952	0	0	0	0	139.509	170.47	98.5654	0	37.2064	171.25	0	142.039	42.1968	148.331	119.189	106.496	416.775	281.324	226.132	232.212	297.386	347.938	271.601	600.596	569.607	405.878	421.545	821.904
				205.16	#N/A	18569	205.16	9.19001	0	0	798.955	0	19.6255	19.481	744.788	648.892	711.347	67.4961	36.3747	1182.17	990.838	517.902	1154.36	52.2658	22.1239	930.965	257.817	475.407	257.663	374.468	411.3	409.766	361.656	197.338	258.147	144.347
				205.16	#N/A	19245	205.16	10.3528	74.1732	119.226	214.422	106.385	228.875	172.045	314.718	397.384	351.457	185.783	55.2279	353.994	177.672	297.481	440.582	79.4682	97.0428	115.621	310.774	100.735	243.338	380.705	564.831	165.817	492.972	342.011	340.983	362.986
				205.84	#N/A	479	205.84	0.866204	1263.09	1655.16	226.086	1564.09	588.5	710.39	484.932	151.6	505.538	690.677	647.801	475.448	387.299	476.697	962.615	666.418	527.713	116	308.651	616.551	676.063	537.109	478.488	931.27	708.089	468.78	473.727	605.228
				205.84	#N/A	20319	205.84	14.6607	6169.59	2137.29	921.38	2142.85	3509.02	2496.15	2365.6	3160.73	3238.51	3137.17	5116.65	1922.96	3301.63	1229.88	4190.45	1475.24	2004.74	2135.13	3390.14	2179.01	2348.88	1882.61	2597.01	4485.89	4790.5	2870.12	2203.13	3424.52
				205.84	#N/A	2363	205.84	1.41071	1685.71	1597.18	466.074	1738.44	275.325	147.68	515.614	0	0	0	1448.38	95.1719	689.94	1090.89	716.068	0	0	0	0	0	0	0	0	0	0	0	0	0
				206.05	#N/A	4299	206.046	5.06658	0	0	0	0	0	0	0	0	0	0	0	0	0	0	0	20.107	0	52.2187	29.4499	0	14.4891	29.1711	64.361	113.528	59.3763	554.656	566.71	472.69
				206.09	#N/A	7183	206.087	6.00042	0	0	367.026	0	193.793	133.424	145.245	103.126	156.785	180.622	153.009	172.196	299.062	208.095	1157.34	124.021	85.6181	160.822	782.489	195.759	112.471	180.944	249.533	349.126	1060.19	207.857	349.11	330.522
				206.12	#N/A	10340	206.122	6.67136	0	0	55.7511	0	0	0	0	0	0	0	2273.1	0	0	0	0	0	0	0	16.4267	15.5954	0	64.1312	65.0482	36.1434	22.2386	31.7323	28.2257	34.3024
				206.79	#N/A	648	206.79	0.77569	891.717	883.586	623.03	937.908	413.88	434.281	718.831	227.952	203.809	426.699	572.827	813.153	1993.92	2102.37	1658.77	552.314	75.9571	698.648	1032.83	50.657	258.702	533.611	604.277	193.585	3058.87	1188.22	1012.27	976.961
				206.94	#N/A	7501	206.944	6.10051	0	0	838.254	0	235.878	376.723	292.89	615.896	532.242	433.921	601.445	338.268	284.968	157.804	559.828	0	0	15.2814	64.0872	48.3602	0	19.2755	22.3137	23.5809	39.2915	27.2205	25.8171	35.4532
				206.95	#N/A	1215	206.946	1.08204	0	0	0	0	0	0	0	0	53.9031	0	0	0	0	0	62.0972	38.3308	81.9653	14.2597	36.3308	83.9427	112.024	28.1888	97.2502	107.986	58.2066	428.153	922.638	453.809
				206.95	#N/A	2210	206.947	1.46638	56.9479	37.3273	32.3903	51.0734	92.9024	0	100.072	95.5964	0	0	0	72.9789	172.07	116.871	277.755	102.392	88.9551	133.08	139.145	210.856	91.0906	267.694	295.806	294.925	300.516	569.892	717.879	381.195
				206.97	#N/A	958	206.973	1.05922	1486.49	1247.93	560.853	1268.78	1365.85	967.525	413.271	635.483	740.751	2158.27	1232.38	392.129	1023.14	2643.26	408.613	260.314	490.091	543.042	417.077	324.099	337.326	460.921	370.408	156.23	214.714	525.747	384.277	442.842
				206.97	#N/A	110	206.973	0.662154	7954.96	7237.85	2540.04	7582.25	3482.29	1908.1	1060.71	837.561	708.507	1803.96	4231.24	1952.06	2620.83	736.885	1493.22	1999	2363.93	1623.6	1116.57	2811.46	2179.6	1962.73	2170.71	4563.04	771.061	3842.14	3948.46	1997.01
				206.97	#N/A	1	206.973	0.124657	2208.9	2015.21	2074.72	2113.47	2098.98	2042.53	487.584	2065	2116.95	1826.01	1903.73	1944.38	2128.3	661.629	1965.93	1686.86	746.738	1071.57	2037.16	2142.27	1980.31	408.031	1999.45	2115.07	2009.32	1081.1	2228.28	2040.77
				206.99	#N/A	2397	206.994	1.4758	0	0	0	0	0	0	0	0	0	0	0	0	0	0	0	21.8794	69.3533	16.4833	22.1392	130.462	134.872	86.2469	99.8577	203.789	110.031	102.423	396.387	351.179
				207.01	#N/A	6877	207.013	5.90723	1097.73	1182.71	1216.55	1143.52	1303.53	669.004	1434.76	1019.83	792.417	1021.73	1558.42	1474.49	6636.91	1791.1	9558.91	3664.58	3397.7	3390.55	7449.09	8178.21	14517	5230.35	4983.71	10483.7	19090.7	3070.55	3267.65	2755.98
				207.03	#N/A	3670	207.03	2.46598	0	0	0	0	0	0	0	0	0	0	0	0	0	0	0	18.4984	207.65	20.8227	35.3703	244.21	412.303	194.777	92.7198	150.427	46.4256	1623.58	1369.68	1293.03
				207.03	#N/A	4570	207.03	5.46196	0	0	27.3044	0	313.144	312.145	174.964	379.469	443.397	696.265	174.062	193.878	344.09	248.576	185.818	273.86	26113.6	1398.51	298.91	28672.9	25768.7	1223.95	983.49	513.894	303.783	2524.1	2742.07	2792.64
				207.03	#N/A	4199	207.03	4.98862	0	0	27.3044	0	0	0	0	258.049	376.421	0	69.0322	0	142.095	0	125.147	34.3728	493.275	55.7724	109.809	255.248	389.443	75.6361	60.1056	342.983	107.5	2249.79	2571.97	2510.03
				207.03	#N/A	8193	207.03	6.18964	0	0	0	0	0	0	17.8254	81.6135	88.3135	0	58.4492	0	153.38	0	80.364	80.8879	431.218	123.776	111.722	255.847	1139.89	195.655	256.464	206.904	320.255	1539.73	1548.46	986.279
				207.03	#N/A	3219	207.03	1.69891	0	0	0	0	0	0	0	0	0	0	0	0	0	0	0	27.3144	209.938	50.7639	73.1043	289.841	493.096	111.245	223.548	118.45	190.285	4440.14	3203.69	5086.16
				207.03	#N/A	4018	207.03	4.28845	0	0	23.6724	0	1327.29	171.234	26.2172	509.379	850.046	261.17	398.348	0	1026.3	143.214	407.349	44.8908	375.549	152.185	194.544	829.924	734.202	232.118	278.921	443.911	510.247	17678.1	16787	16785.5
				207.03	#N/A	3943	207.031	3.78562	0	0	0	0	111.115	0	0	324.257	641.272	0	169.434	0	492.111	0	147.084	0	122.379	0	0	322.43	218.214	73.5943	84.6653	115.67	145.661	5339.01	6175.24	6317.04
				207.05	#N/A	18313	207.051	9.01014	3124.7	3177.26	336.674	1658.6	1144.73	1637.09	773.02	1067.91	1588.64	1646.23	1585.84	1582.32	1178.54	944.586	1825.82	1848.57	911.791	841.577	842.75	984.688	1425.16	1536.01	2899.15	423.826	3278.04	760.263	523.285	2202.79
				207.05	#N/A	19569	207.051	11.9451	403.382	2052.06	283.325	534.935	2179.76	1282.47	6105.63	1701.35	3675.67	3653.71	2872.87	1974.65	4228.88	3667.8	4036.83	4727	2155.01	2283.9	2135.46	4345.54	12136	6339.43	4434.24	2272.5	7743.94	3562.59	719.807	7892.22
				207.05	#N/A	20185	207.051	13.6906	3779.08	1484.79	3076.19	1463.29	994.428	1707.94	1413.33	2866.54	2706.63	12049.9	2373.43	6924.2	693.674	961.814	2502.69	3227.8	4075.19	4217.02	5980.71	6294.98	1481.34	2096.63	7536.71	981.967	11742	5215.43	3058.22	9619.06
				207.05	#N/A	19471	207.051	11.4505	2417.91	1836.15	283.325	545.276	3486.33	5710.94	767.342	739.448	5314.12	4334.02	7867.66	3445.87	2684.8	4020.34	5932.13	5819.72	1393.61	2413.97	5489.24	4412.16	11189.8	1288.69	9492.43	2822.56	8529.59	3505.71	404.468	5321.74
				207.05	#N/A	17297	207.051	8.46682	2947.33	9466.33	3130.79	3372.61	955.266	828.029	676.229	467.944	526.163	10937.7	3569.24	12823	498.473	687.847	1167.63	1793.68	881.999	607.103	815.869	1138.21	12923.3	989.377	1307.52	396.411	1452.61	2163.48	1576.08	1534.62
				207.05	#N/A	16368	207.051	8.09159	2740.21	9020.46	1545.7	4072.42	3278.39	3177.17	2132.27	934.816	701.651	5408.69	785.289	3678.16	2272.24	706.391	1656.61	15880.5	2103.65	2259.15	385.402	3056.35	5068.14	2558.82	1313.17	379.583	6286.29	2163.48	343.915	7374.09
				207.05	#N/A	18746	207.051	9.39206	3253.03	7787.8	336.674	3944.71	917.265	1548.16	6996.85	2648.18	6102.68	3227.35	7609.39	4333.09	996.318	426.945	1733.98	3273.9	1056.73	811.36	1066.69	1606.81	4080.03	1250.61	3910.02	877.066	3315.39	585.963	400.292	3295.02
				207.05	#N/A	19379	207.051	11.2354	2603.87	1058.42	2709.36	2923.62	4383.51	7299.13	7264.69	739.448	299.746	12578.7	9647.94	16031.7	4615.38	4080.19	7887.7	21076.3	1829.61	920.037	5701.22	6538.28	12795.9	1817.77	9829.07	2585.7	4181.82	4004.38	404.468	9947.75
				207.05	#N/A	18991	207.051	9.77388	3201.23	10231.7	2948.43	2925.79	1112.94	1960.28	6720.97	1343.33	1133.72	14757.1	2581.39	9987.77	2497.06	2988.15	7199.22	3085.7	1269.35	4700.17	674.446	1694.57	3164.11	763.256	2393.1	561.072	1904.31	615.368	535.551	2652.51
				207.05	#N/A	19166	207.051	10.1189	3319.07	10385.3	2695.31	4687.29	3755.92	7482.51	7014.3	3682.21	5828.73	16990.9	9465.91	14527.9	2696.31	4085.69	7006.56	22089.9	4568.46	1222.67	3782.56	2501.08	1835.26	6200.79	2901.68	1730.52	4364.07	1222.74	4790.3	1033.04
				207.05	#N/A	19264	207.051	10.4542	3297.17	10300.8	2711.65	2855.17	4134.13	7219.17	6814.94	3382.54	5847.91	17573.9	8442.22	15070.8	2843.62	861.735	1079.12	3217.98	975.631	2908.18	6842.69	1697.46	1852.81	7567.29	14924.8	1674.46	4205.04	6992.78	3004.42	1056.12
				207.05	#N/A	595	207.052	0.811222	317.244	1274.91	510.122	623.602	325.453	853.942	580.484	595.881	760.076	1961.77	649.153	1270.9	575.494	372.247	2154.16	1119.49	840.797	628.772	1171.63	502.148	1080.09	800.085	1096.82	631.321	1046.15	436.985	200.06	833.409
				207.07	#N/A	16117	207.067	7.84559	0	39.7787	153.433	20.6423	53.6388	51.8452	107.24	335.869	79.5394	43.1134	141.012	133.544	134.88	76.506	164.135	61.0112	453.233	104.27	249.765	772.822	908.424	112.514	156.203	370.151	231.55	266.807	191.24	283.899
				207.07	#N/A	12514	207.067	7.40817	692.9	859.105	1415.2	760.882	11701.8	7788.84	1326.77	1970.19	2084.21	11576.3	3826.77	1460.47	4663.85	1930.15	2463.5	1303.48	2341.34	1663.46	3566.16	1672.9	1795.67	1832.4	1653.15	20370	5603.32	6043.31	5740.31	6794.77
				207.07	#N/A	14491	207.067	7.45018	692.9	886.121	1454.67	890.014	12089.9	7984.85	1406.56	503.836	762.453	11736.8	3553.1	1546.84	1184.89	1580.51	2495.04	1203.78	586.31	1857.47	3698.06	1244.61	1058.48	1615.14	1582.29	20775	616.321	1766.69	1750.57	2088.54
				207.07	#N/A	8845	207.067	6.1947	596.718	408.81	781.626	585.71	558.325	488.385	384.58	987.708	1074.94	527.807	753.598	443.197	1343.69	494.669	1223.24	907.856	1267.39	1121.32	1001.22	1758.2	1372.38	848.478	1033.87	899.871	1971.88	2206.84	2485.33	3305.96
				207.07	#N/A	11111	207.067	6.96204	50.0085	86.4943	206.277	72.6278	2191.1	784.939	96.6262	322.327	809.258	1213.01	495.689	162.73	761.176	212.625	327.615	239.663	620.724	252.145	591.112	600.73	612.476	382.746	187.137	1916.32	757.417	1682.55	1407.91	1572.06
				207.09	#N/A	2306	207.088	1.40634	285.78	243.343	500.741	220.58	360.933	285.713	491.571	373.59	343.912	340.851	117.878	506.845	440.715	675.545	342.526	131.019	177.925	116.397	316.606	208.728	233.558	129.134	143.788	262.95	452.725	242.595	206.533	102.69
				207.1	#N/A	10689	207.103	6.54969	0	0	393.142	0	6051.17	7816.34	5779.36	1079.49	2397.22	9268.47	75.1832	6584.94	13287.9	6487.06	11660.2	563.432	6064.89	5521.74	6678.13	8615.9	8622.07	8050.92	8263.69	9910.46	9773.14	10445.2	10871.2	11082.4
				207.1	#N/A	13958	207.103	7.44385	0	0	0	0	1008.09	650.89	790.474	98.3512	161.057	143.347	142.288	280.693	211.332	853.157	133.484	270.906	335.154	241.216	216.656	1076.59	228.133	441.129	197.868	976.809	396.966	1207.22	885.22	950.102
				207.1	#N/A	7637	207.103	6.11654	0	0	0	0	6063.55	6125.57	5083.3	25.7264	50.4542	6265.12	22.7434	5425.29	1698.21	5796.11	1672.61	586.488	4383.84	4208.85	4978.19	6407.57	6089.91	4836.61	6127.45	6358.63	7054	7256.26	7667.26	8155.84
				207.1	#N/A	16459	207.105	8.08853	0	0	25.6597	0	121.293	48.5799	98.4871	369.401	298.669	52.5227	107.558	88.7322	444.885	555.362	391.171	141.424	778.599	383.373	353.192	870.501	548.908	515.892	199.921	784.708	510.191	417.694	447.066	572.325
				207.14	#N/A	18211	207.139	9.15479	377.809	167.551	716.25	263.406	278.161	1869.25	1222.88	680.686	857.762	1893.33	669.84	890.13	1303.45	1857.08	1082.25	428.665	897.182	2259.15	855.846	684.998	1151.75	2658.74	542.427	1804.8	2447.84	1662.81	717.484	1164.38
				207.84	#N/A	1645	207.837	0.856611	1049.17	1872.02	213.411	1506.76	653.39	721.557	471.281	147.536	478.841	683.036	745.508	553.63	512.182	470.77	903.003	577.456	284.689	111.73	325.117	473.862	692.234	502.859	474.933	878.031	517.667	455.735	465.074	560.671
				207.84	#N/A	20322	207.837	14.6697	3517.67	1972.11	2880.28	4553.1	3276.56	1074.48	3142.58	1086.5	1071.69	2598.54	1527.1	2226.3	3200.56	3665.26	3029.46	2318.34	2139.85	1963.6	3663.51	2662.38	2466.34	1581.17	3166.08	3739.05	2226.84	2637.1	2532.93	1698.9
				207.84	#N/A	2377	207.837	1.30602	4054.48	1530.78	69.5758	1506.5	209.068	135.711	602	0	0	0	1438.55	23.1256	424.19	184.218	521.761	0	0	0	0	0	0	0	0	0	0	0	0	0
				207.93	#N/A	20334	207.932	14.6867	3749.28	2135.53	2729.23	1114.41	3666.63	3078.52	1935.23	1073.81	1447.64	3037.4	4481.85	4264.79	3007.86	2286.75	2826.48	4772.67	2571.82	1163.86	3444.71	4726.85	1131.78	5392.23	2116.67	742.39	5232.56	2022.06	1945.83	3006.58
				208.03	#N/A	3600	208.026	2.24722	0	0	0	0	0	0	0	0	0	0	0	0	0	0	0	34.4101	0	17.0124	28.9692	0	39.1893	56.9138	93.8875	203.085	66.3477	7142.67	6293.38	6670.41
				208.03	#N/A	1216	208.026	1.24696	0	0	0	0	0	0	0	0	0	0	0	0	0	0	0	212.211	29.2396	308.436	120.16	61.7334	72.5509	537.458	448.09	300.978	208.771	2982.14	2922.45	3584.23
				208.07	#N/A	3977	208.075	4.07528	0	0	0	0	0	0	0	0	0	0	363.929	0	131.141	0	63.3409	0	0	0	120.296	0	0	0	0	1025.9	96.5695	0	239.546	0
				208.1	#N/A	6134	208.096	5.70834	0	0	1888.67	0	66.2775	149.948	1394.43	1498.35	1557.93	108.712	3717.19	1772.76	1441.51	1143.75	1251.85	132.964	126.447	108.993	406.438	226.737	121.507	93.8361	166.599	296.678	120.97	256.799	335.395	74.0724
				208.1	#N/A	11553	208.097	6.80918	0	0	63.0031	0	0	0	303.611	69.7557	26.114	0	324.795	313.764	21.9814	364.268	0	19.4029	0	14.4393	0	0	27.2195	34.3525	45.0704	47.0162	62.6726	46.5071	70.8033	72.4222
				208.79	#N/A	483	208.787	0.763046	126.36	142.997	274.622	148.593	187.788	181.57	99.758	103.543	93.6983	227.971	135.37	255.226	663.711	780.488	797.42	297.076	63.0679	160.915	137.19	49.4278	145.219	314.104	431.174	98.1071	1323.23	626.893	405.878	370.829
				208.85	#N/A	355	208.846	0.722135	46.4158	0	81.3118	33.775	30.8564	31.7018	349.896	24.2178	0	28.4523	168.573	367.066	1393.26	1231.62	5298.1	0	27.8219	0	31.1026	152.595	24.8924	60.3317	0	61.408	812.736	66.3342	27.7087	0
				209.01	#N/A	6806	209.008	5.90128	0	0	0	0	0	0	0	0	0	0	0	0	215.894	0	358.212	54.749	61.8392	65.9245	222.055	176.63	405.431	141.841	169.979	273.061	498.312	112.552	87.6886	0
				209.01	#N/A	1561	209.01	1.16517	0	0	0	0	0	0	0	0	0	0	0	0	127.252	0	110.695	186.655	388.866	111.167	163.008	416.069	359.614	255.974	266.172	310.784	424.815	8806.36	10569.4	10034.9
				209.01	#N/A	3579	209.01	2.30351	0	0	0	0	0	0	0	268.134	502.212	0	22.0715	0	668.104	0	588.698	48.7286	395.091	134.551	144.499	527.887	755.046	295.78	279.62	464.393	458.012	24294.1	26876.2	28706.1
				209.01	#N/A	4019	209.01	4.25338	0	0	0	0	0	0	0	549.179	680.486	0	112.452	0	411.46	0	629.567	0	462.189	0	0	609.453	670.713	0	0	0	0	3373.09	3326.08	4630.16
				209.01	#N/A	2921	209.01	1.72728	0	0	85.0507	0	147.151	25.2363	84.1821	1490.2	1823.08	22.696	482.746	61.2295	1901.83	110.43	2026.84	197.395	402.586	224.872	310.127	707.01	737.952	267.664	312.362	700.577	657.442	54020.8	59750.7	68854.8
				209.02	#N/A	1093	209.017	0.992914	0	0	0	0	0	0	0	0	0	0	0	0	30.4576	0	33.8595	66.8171	27.9948	42.3886	18.9987	45.5319	63.9992	111.406	61.1476	100.253	49.9059	3679.91	3686.03	4599.39
				209.03	#N/A	10274	209.028	6.62624	0	0	0	0	0	0	0	0	0	0	0	0	0	0	0	229.893	0	368.019	442.718	20.5132	37.654	523.53	734.004	930.585	1041.47	26.7121	28.4278	0
				209.05	#N/A	2440	209.046	1.36405	0	0	28.7493	0	0	0	0	56.7591	60.0233	0	0	0	100.332	0	0	513.011	202.251	724.854	880.551	601.612	1491.96	549.708	609.252	917.16	812.253	314.597	712.14	495.151
				209.05	#N/A	11497	209.046	6.5162	0	0	87.6657	0	21.4798	39.3231	21.9947	139.249	144.673	25.544	86.8435	39.4619	195.565	68.2436	60.0866	170.82	762.597	333.281	305.735	783.398	997.704	497.545	352.379	539.078	317.017	276.978	315.057	358.713
				209.05	#N/A	3777	209.046	2.73518	0	0	0	0	0	0	0	52.9922	189.904	0	0	0	118.604	0	25.9143	336.565	249.351	352.461	243.025	262.533	333.567	573.673	476.023	470.754	578.11	2448.32	2969.22	2692.21
				209.06	#N/A	2543	209.057	1.43545	0	0	28.7493	0	0	0	0	0	0	0	0	0	21.2522	0	0	20.7354	505.394	20.3521	51.5555	678.885	460.916	39.8602	63.6901	142.685	77.0238	100.731	142.081	161.761
				209.08	#N/A	11684	209.081	6.65619	2374.17	2838.21	11698.8	2611.47	2099.86	13865	6818.34	13700	7174.87	3234.62	12126.2	7722.11	9384.9	5012.62	9454.44	729.262	1086.36	548.481	1127.17	1339.01	475.978	760.215	767.187	899.685	538.862	1567.11	1949.25	2887.16
				209.08	#N/A	8422	209.082	6.13113	44.1861	44.6411	117.284	44.0896	57.2032	44.9179	17.1976	1176.74	1078.72	21.0902	649.563	46.6172	132.689	59.4593	157.135	735.367	390.265	881.566	585.523	713.024	798.186	758.894	1561.1	2797.45	1727.04	1215.4	992.803	1051.99
				209.08	#N/A	6173	209.082	5.7126	0	0	0	0	0	0	0	520.612	648.822	0	365.804	0	408.558	0	185.545	874.694	514.267	797.525	1299.89	771.452	455.605	714.981	842.641	1068.95	634.681	1260.59	2240.62	1157.27
				209.08	#N/A	4946	209.082	5.36467	0	0	0	0	0	0	0	484.568	259.683	0	203.024	0	300.187	0	53.4732	850.485	624.497	560.208	1303.3	771.452	606.514	1092.72	577.456	1337.79	1616.8	616.026	3566.25	801.309
				209.09	#N/A	16809	209.085	8.19812	206.914	250.025	1186.54	243.691	725.776	730.215	2822.96	1924.11	769.237	523.001	717.47	2449.05	6553.22	3173.62	5986.45	789.003	482.852	2003.57	521.177	1208.62	1811.02	1297.64	866.362	1020.5	1753.98	1071.96	1918.16	2317.89
				209.09	#N/A	15675	209.086	7.83701	84.655	103.445	417.953	82.0416	167.464	254.222	221.717	1071	685.93	236.742	465.445	284.647	926.789	291.712	1094.22	719.652	426.852	1164.85	674.991	743.519	894.682	1291.85	1091.49	796.2	1812.53	3040.98	2830.19	3053.55
				209.09	#N/A	13913	209.094	7.07405	0	44.9989	493.228	0	316.864	152.696	576.09	890.423	833.445	153.717	666.278	705.09	2761.99	714.817	2417.97	13409.1	105.492	3232.22	359.496	389.736	197.933	5804.89	5773.76	980.608	1372.01	13643.6	14735.2	15009.3
				209.12	#N/A	18633	209.119	9.17364	0	0	0	0	0	0	0	0	0	0	0	0	0	0	0	15.9843	0	50.5498	16.539	17.7976	34.6222	109.4	126.383	43.3972	24.1741	1132.15	111.082	94.6702
				209.12	#N/A	5967	209.119	5.81675	0	0	0	0	0	0	0	0	0	0	0	0	16.7529	0	0	235.476	131.679	383.496	277.233	87.4006	114.203	366.339	247.818	372.654	238.41	337.802	612.014	339.565
				209.12	#N/A	13411	209.119	6.97516	0	0	0	0	172.508	265.42	137.861	19.0405	0	252.464	48.457	104.014	17.2661	148.053	17.0984	239.352	455.509	636.72	248.731	349.217	649.848	178.278	413.107	676.927	498.122	645.404	482.921	623.439
				209.12	#N/A	11683	209.119	6.84939	0	0	0	0	172.508	278.421	137.861	19.0405	0	252.464	48.457	86.3118	28.7238	148.053	49.6844	351.905	460.948	769.767	351.55	349.217	968.982	178.278	413.107	535.931	851.821	618.708	676.645	1294.77
				209.16	#N/A	18046	209.155	8.71117	2459.17	2580.64	3378.68	2496.55	3766.68	3992.89	2998.74	3845.38	3993.58	3710.97	3680.1	3364.96	5306.79	3693.13	4812.01	2996.62	3950.34	2871.26	4517.31	5435.16	4762.14	3362.4	3089.64	6028.51	4104.71	3532.52	3241.9	3786.25
				209.16	#N/A	18577	209.155	9.17565	231.729	565.133	968.117	336.958	841.238	802.857	562.687	838.472	956.231	409.024	681.299	742.276	824.091	710.991	960.598	119.854	110.83	578.543	559.637	316.351	224.966	630.628	501.323	1192.42	540.733	650.85	1087.33	1317.23
				209.99	#N/A	11274	209.989	6.77613	0	0	0	0	0	0	0	0	0	0	0	0	0	0	0	217.91	279.024	0	0	25.7413	497.694	0	0	0	0	28.5106	0	0
				210.01	#N/A	2963	210.01	1.73281	0	0	0	0	0	0	0	100.322	129.971	0	24.1563	0	136.397	0	154.052	262.707	0	349.82	0	59.1794	54.7244	541.985	538.703	53.5865	14.5984	5012	5644.15	6387.57
				210.04	#N/A	2487	210.041	1.36017	0	0	0	0	0	0	0	0	0	0	0	0	0	0	0	61.4936	22.0333	268.029	137.068	132.454	55.2733	597.623	196.546	537.935	708.338	1752.96	1863.81	1573.93
				210.08	#N/A	3564	210.078	2.26975	0	0	0	0	0	0	0	0	0	0	0	0	0	0	0	171.731	0	269.361	291.506	42.6234	0	459.885	425.111	350.421	431.711	621.946	809.854	1062.19
				210.08	#N/A	18730	210.078	9.40111	0	0	4883.11	0	1593.44	1045.42	579.812	2126.93	2352.62	563.469	39.088	1383.39	3324.79	2105.4	1798.36	64.9873	350.957	3564.28	313.186	818.569	315.777	3542.48	579.786	130.304	278.013	619.064	182.334	204.599
				210.15	#N/A	14724	210.15	7.568	0	0	91.5535	0	0	0	69.4451	268.487	178.07	21.4622	894.705	77.9603	135.993	70.3817	210.846	0	16.0054	0	47.5249	0	37.6264	0	29.4495	162.655	128.093	69.2601	107.88	0
				210.84	#N/A	356	210.843	0.722895	61.0279	0	114.542	43.696	48.4584	40.3248	449.042	36.5555	25.8374	34.8371	224.03	481.666	1793.93	1578.59	6693.8	0	45.9624	0	32.0304	258.162	87.3488	80.6582	0	90.6738	1069.06	92.5908	36.772	18.4657
				211.01	#N/A	6296	211.007	5.72596	0	0	0	0	0	0	0	0	0	0	0	0	0	0	0	192.894	149.472	275.15	454.109	207.955	261.251	426.111	317.574	785.46	695.343	40.5285	169.121	44.4185
				211.02	#N/A	2097	211.024	1.10703	0	0	24.8159	0	28.074	47.8483	26.5927	38.0886	70.5154	63.8262	0	30.7574	86.8588	32.3034	54.7345	757.498	473.818	688.653	525.779	700.265	671.092	799.295	717.094	1178.03	1692.45	214.103	446.59	268.619
				211.03	#N/A	4825	211.025	5.25243	0	0	0	0	0	0	0	0	0	0	0	0	0	0	0	147.813	429.441	115.452	125.893	584.474	579.099	257.854	321.53	313.292	339.151	20.2731	17.4726	0
				211.03	#N/A	7703	211.025	6.09939	0	0	0	0	0	0	0	0	0	0	0	0	0	0	0	0	310.774	14.2984	21.4322	352.523	430.264	37.672	0	37.1511	61.6265	0	52.1709	32.8477
				211.03	#N/A	4201	211.025	4.84741	0	0	0	0	27.0435	0	23.4564	0	0	0	0	0	0	74.1707	130.552	100.518	524.437	16.5364	71.5812	718.567	502.443	162.165	103.913	287.709	60.09	43.5287	690.898	185.579
				211.06	#N/A	3481	211.061	2.09293	0	0	180.403	0	24.4521	135.525	0	456.338	548.428	49.7593	352.567	50.2744	367.515	29.4908	81.2831	1424.77	1963.36	1272.77	1488.18	4201.86	4010.79	2280.63	2260.89	1972.5	2120.38	2168.93	1805.66	1137.08
				211.06	#N/A	3793	211.061	2.87655	0	0	224.893	0	0	0	0	80.4241	164.096	0	25.8877	0	239.915	0	226.844	2119.5	3167.96	1789.36	1397.81	3180.65	1123.83	798.188	736.985	858.53	981.702	4080.14	1700.94	604.004
				211.06	#N/A	2477	211.062	1.54794	0	0	0	0	0	0	0	302.146	484.479	0	432.659	0	171.658	0	84.6261	1044.12	1125.96	597.446	945.41	7058.33	1607.9	1112.39	850.47	3270.13	1598.96	597.046	1559.27	1214.53
				211.06	#N/A	5169	211.062	5.40366	0	0	0	0	39.4476	16.376	40.2364	46.8415	83.0043	21.7104	0	17.5421	53.4718	41.7807	47.2343	336.796	356.328	231.089	722.377	1466.06	1108.61	324.951	379.926	671.49	469.155	760.938	650.285	2012.65
				211.06	#N/A	12627	211.062	7.10082	0	0	20.6125	0	0	0	0	20.6963	37.6709	0	0	0	23.6017	0	21.6078	262.069	184.517	183.204	224.481	81.3643	197.138	347.792	272.433	393.336	332.009	811.516	2293.58	803.019
				211.06	#N/A	4105	211.062	4.60968	0	0	0	0	0	0	0	71.2078	92.1722	0	0	0	0	0	0	1178.02	1223.41	1130.45	320.18	1697.59	1531	1044.85	749.568	366.143	309.912	905.562	1256.55	1046.13
				211.06	#N/A	4321	211.062	4.99144	0	0	0	0	0	0	0	119.759	143.962	0	59.119	0	0	0	0	336.796	375.566	791.64	503.693	553.277	2309.17	485.104	379.926	1463.87	728.754	555.177	3465.26	1188.19
				211.06	#N/A	3869	211.062	3.27356	0	0	0	0	0	0	0	554.987	487.034	0	235.416	0	133.75	0	26.3524	478.018	1754.94	260.43	1199.27	1974.39	671.321	719.067	570.963	1583.67	702.01	766.879	607.818	858.422
				211.1	#N/A	13313	211.098	7.47407	5829.37	6358.89	13314.6	6968.91	8982.43	13316.3	8456.96	11691.5	11710	11997.3	9977.15	8837.8	12960.3	8979.25	12758.8	7411.62	6275.66	7310	9439.96	6031.56	5676.48	6419.33	7310.74	9419.69	9625.41	13514.5	12346.9	16047.7
				211.1	#N/A	6341	211.098	6.23855	749.74	176.367	4405.04	369.105	866.946	1151.38	251.224	4627.68	3085.38	783.61	5432.38	636.98	887.935	425.497	1024.67	1618.92	3131.73	1612.62	1539.66	3220.28	3852.44	1099.49	1260.89	3017.15	2780.84	5258.85	5179.27	4382.05
				211.1	#N/A	5157	211.098	5.55952	0	0	21.208	0	0	0	0	1014.05	517.975	0	965.367	0	466.821	0	101.263	384.42	549.618	398.326	1534.57	1302.35	1510.86	921.251	1662.89	1463.44	1279.95	4673.79	705.305	1988.08
				211.1	#N/A	10873	211.098	6.71682	153.219	85.9375	568.969	150.694	342.665	307.527	102.402	2012.77	2211.09	151.675	803.434	153.243	865.806	222.99	1023.99	498.653	1001.99	521.362	1051.8	1564.98	1559.72	746.678	1745.06	1325.57	1231.68	7578.76	10860.6	5223.85
				211.1	#N/A	8625	211.098	6.35132	776.807	176.367	4660.7	443.621	437.081	661.626	251.224	1438.65	1745.74	566.796	1132.08	884.356	1546.99	425.497	1024.67	1114.64	951.643	458.365	903.436	1468.12	1170.52	890.107	1759.11	1769.04	869.007	3376.48	3794.1	4036.82
				211.1	#N/A	4167	211.098	4.93851	0	0	46.9261	0	0	63.0655	0	756.838	889.899	0	979.023	0	473.089	0	178.074	396.388	547.108	260.32	928.06	310.777	380.971	1829.21	650.212	969.793	1344.01	1083.1	2057.74	403.938
				211.13	#N/A	17897	211.134	8.72099	0	0	77.9302	0	122.42	139.956	77.5148	220.781	426.336	107.89	194.105	87.2253	232.554	63.9044	151.354	114.168	173.061	231.83	531.007	406.839	405.334	338.787	426.004	586.19	682.673	664.914	441.593	718.386
				211.13	#N/A	13040	211.134	7.04092	0	0	18.9572	0	42.6507	89.7361	0	182.509	214.56	0	89.6892	0	141.922	0	198.399	118.011	553.096	305.822	135.541	593.448	521.957	86.3052	250.511	64.7001	85.9841	779.197	687.527	726.584
				211.13	#N/A	18511	211.134	9.13348	1164.25	944.841	1466.96	1062.56	2370.57	3161.73	1780.21	1623.18	1631.29	3900.87	1294.01	1529.81	2094.99	2238.74	1826.78	1000.16	1358.73	2023.41	1975.04	1425.53	1347.01	2010.38	1373.37	3972.71	1608.8	1316.21	1351.45	1299.84
				211.13	#N/A	14680	211.134	7.70633	0	0	373.989	0	308.24	345.231	211.237	787.407	456.124	281.565	713.116	257.72	728.116	245.161	525.681	72.6623	505.476	261.871	676.947	532.627	442.192	213.372	373.488	759.24	2127.48	779.748	804.469	1124.23
				211.13	#N/A	17421	211.134	8.30001	151.628	188.562	465.405	172.67	398.38	672.331	403.73	1161.7	804.559	411.025	789.455	468.924	1290.21	526.578	1269.9	390.663	679.749	501.496	330.41	974.75	991.869	501.536	499.862	1071.66	1205.15	1952.01	1543.88	2045.58
				211.13	#N/A	10369	211.134	6.55331	0	0	18.9572	0	44.2276	51.6404	43.3045	92.0805	99.5481	83.4221	18.2831	25.7544	77.3512	48.1218	128.611	43.7731	484.431	67.5229	135.541	519.347	589.727	86.3052	84.6227	152.091	192.018	190.773	251.611	260.543
				211.17	#N/A	18541	211.171	9.19047	0	0	0	0	0	0	0	191.427	110.498	0	23.995	0	51.7584	0	37.9534	0	0	0	251.151	20.4176	39.4507	0	0	376.256	170.273	588.221	658.105	1275.17
				212	#N/A	7112	212.003	5.96294	0	0	0	0	0	0	0	0	0	0	0	0	0	0	0	25.4111	0	503.37	448.09	0	0	858.236	916.626	229.454	1644.12	955.129	1436.29	1603.55
				212.02	#N/A	3367	212.02	2.05036	0	0	0	0	0	0	0	0	0	0	0	0	0	0	0	80.4223	84.771	101.728	108.137	163.38	174.069	198.817	210.477	600.065	250.104	441.8	188.47	401.576
				212.06	#N/A	1420	212.057	1.19944	0	0	0	0	0	0	0	0	0	0	0	0	0	0	0	406.872	88.4981	109.64	256.466	86.4171	92.6058	420.971	785.52	251.493	433.993	569.395	490.295	1363.59
				212.13	#N/A	10253	212.13	6.92102	0	0	1028.88	0	139.81	313.297	721.352	776.219	654.764	178.29	4151.4	769.812	961.017	802.172	632.285	77.8008	112.91	109.391	550.682	259.166	54.5512	254.725	240.996	2656.6	832.577	292.685	2628.7	272.767
				212.13	#N/A	7682	212.132	6.31181	0	0	54.5942	0	0	0	0	0	0	0	844.048	0	125.078	0	0	0	0	0	74.046	18.3445	17.5969	0	16.6883	589.347	61.0191	45.177	440.12	31.9002
				212.84	#N/A	361	212.84	0.720617	36.8152	0	51.8344	0	23.6294	0	328.805	0	0	21.287	113.628	209.456	518.079	740.54	3298.4	0	21.0349	0	0	54.3937	0	43.2071	0	36.06	493.095	46.5633	0	0
				212.88	#N/A	614	212.879	0.742551	0	0	23.3175	0	0	0	287.415	87.5339	0	0	26.2984	258.839	390.759	662.845	876.497	30.0927	322.88	43.3645	91.3352	694.739	195.214	40.1731	44.827	166.292	1026.59	76.309	268.121	30.0454
				212.98	#N/A	4900	212.98	5.31685	2519.62	2403.78	239.078	2462.07	3644.82	562.748	2087.89	0	21.0449	1628.06	1271.23	1927.63	1048.13	2270.45	417.69	171.043	763.254	2124.19	1079.22	954.07	2815.79	3629.09	3416.37	351.529	4129.28	681.526	1929.1	2861.22
				212.99	#N/A	3322	212.987	2.04396	0	0	0	0	0	0	0	0	0	0	0	0	0	0	0	138.118	59.3251	222.674	0	143.721	89.4304	387.982	430.981	16.8431	22.4512	622.23	515.219	570.217
				212.99	#N/A	2326	212.988	1.34592	0	0	0	0	0	0	1720.09	0	21.2549	0	0	2016.61	27.3129	1863.32	0	19.898	21.7896	33.2371	39.1065	39.4088	78.5452	73.3853	96.0071	95.1051	113.757	878.356	967.491	960.663
				213	#N/A	4278	213.004	4.93444	0	0	0	0	0	0	0	0	0	0	0	0	0	0	0	120.556	553.248	242.969	95.8573	974.924	883.4	335.485	341.128	274.39	95.4124	430.967	555.706	539.777
				213.01	#N/A	11756	213.013	6.90882	911.983	1015.9	921.311	963.569	986.98	930.755	896.199	902.734	833.209	877.182	860.72	858.357	1009.87	956.788	880.694	803.299	447.325	669.505	262.878	381.216	519.758	159.43	506.752	176.604	187.31	137.689	361.797	382.049
				213.02	#N/A	552	213.016	0.789752	25.1246	52.7686	0	28.8034	0	34.1338	0	0	0	0	0	0	0	0	0	305.352	142.018	97.0059	156.182	174.969	131.63	0	21.1468	1032.6	0	165.981	220.197	158.045
				213.02	#N/A	3944	213.023	3.94603	0	0	0	0	0	0	0	0	0	0	0	0	314.114	129.539	184.211	154.789	238.425	136.679	343.831	442.201	397.677	111.412	191.98	870.809	1336.59	111.679	278.367	221.004
				213.04	#N/A	3043	213.04	1.78631	329.849	310.345	349.083	262.237	138.376	120.589	33.7355	136.876	144.394	73.7976	46.6087	174.779	270.047	84.2994	169.728	1227.36	2132.86	543.64	1283.64	2999.79	3161.08	720.123	933.374	1042.48	1017.13	3511.97	3503.09	4107.93
				213.04	#N/A	1052	213.04	1.19084	25.749	23.2923	214.862	22.1941	425.732	416.822	280.861	218.724	222.567	512.49	46.6087	297.81	222.123	243.876	87.3911	1508.39	1847.4	1115.77	991.417	4040.77	3431.38	1930.62	2782.39	1618.71	1938.74	5528.88	5463.18	5025.01
				213.04	#N/A	3813	213.04	2.98713	0	0	0	0	0	0	0	53.6617	28.4797	0	0	0	48.4301	0	0	74.2651	940.874	164.473	251.146	1696.09	1753.32	310.849	443.858	508.467	452.82	1750.92	2003.87	2329.15
				213.04	#N/A	3617	213.041	2.14853	0	0	0	0	0	0	0	0	0	0	0	0	0	0	0	251.077	218.493	183.095	126.229	184.681	218.985	126.341	413.2	300.653	351.969	1673.38	1944.33	1953
				213.04	#N/A	3728	213.041	2.56514	0	0	0	0	0	0	0	0	0	0	0	0	0	0	0	178.995	179.555	128.859	295.343	209.088	283.28	206.641	259.386	587.727	247.669	1066.85	554.741	1338.4
				213.08	#N/A	10651	213.077	6.45054	132.203	160.932	343.91	170.44	82.0183	103.903	92.0603	265.082	384.243	138.793	329.671	208.876	484.28	143.002	561.87	171.856	1089.9	287.59	333.82	3433.76	2069.92	381.308	138.523	559.69	615.172	1694.87	1566.62	768.893
				213.08	#N/A	6266	213.077	5.4571	26.6241	70.6171	481.938	56.6193	205.182	208.579	59.9988	1429.16	1450.94	115.343	1447.45	63.5355	824.706	105.798	545.641	1534.21	8921.26	2321.57	1628.18	12778.4	12818	1553.58	1854.63	3263.29	1744.55	3911.04	4701.78	5389.45
				213.08	#N/A	4333	213.077	5.0359	26.6241	0	440.032	26.0916	155.892	81.3005	59.9988	673.631	763.076	28.8619	577.719	52.613	328.192	105.798	334.267	1142.23	3338.55	2114.34	2512.31	8547.9	12554	2260.93	2133.81	2001.68	1813.5	2673.96	7996.48	7345.71
				213.08	#N/A	3690	213.077	2.5649	0	0	40.0563	0	0	0	0	943.657	1052.65	0	799.839	0	754.738	0	159.012	2340.98	3012.32	2384.59	1832.76	2013.16	5947.09	4179.51	3028.05	7195.45	5389.13	13924.7	10927.4	11819
				213.08	#N/A	4005	213.077	4.51931	22.8202	0	86.9181	22.3899	154.062	199.195	0	880.443	989.422	28.8619	945.125	0	900.033	24.4796	767.088	2455.62	5625.46	2224.37	3471.73	6392.19	6136.94	3643.8	4740.83	6192.54	6399.33	5606.68	4290.28	6518.94
				213.08	#N/A	3801	213.077	3.18337	136.206	75.6371	389.382	138.431	160.537	138.833	25.1782	1381.86	1141.96	53.1727	969.161	49.285	788.363	112.893	416.408	692.705	1190.02	614.853	801.643	2211.69	2192.28	1603.01	6930.27	8047.43	8604.77	10626.9	10691.1	7213.52
				213.08	#N/A	3916	213.077	3.56557	0	0	281.892	22.1915	152.416	25.6721	0	1300.54	615.801	0	1210.84	0	436.3	0	477.665	3456.07	3869.76	1214.22	1911.75	5584.75	6139.26	5563.85	3431.48	9129.6	1507.29	2129.67	2261.77	3509.92
				213.09	#N/A	6324	213.089	5.82065	0	0	0	0	0	0	0	0	0	0	0	0	288.941	0	209.398	18.5192	0	15.4458	19.2753	17.2109	54.386	20.6214	26.682	63.6684	23.1157	384.626	329.493	434.515
				213.11	#N/A	6691	213.114	6.23482	61.6003	59.3403	187.225	43.7125	205.588	207.534	55.4706	1300.35	1431.32	124.702	792.347	73.7735	1245.2	91.3914	353.678	628.54	714.869	373.937	337.377	1028.16	1261.09	753.882	684.274	419.966	945.116	1066.84	3045.14	1262.13
				213.11	#N/A	14341	213.114	7.50291	212.117	220.921	578.608	216.919	176.378	276.782	312.875	10338.9	11572.7	273.059	6408.25	425.003	1027.39	482.646	961.814	712.855	1669.02	891.12	1133.38	3464.04	1503.93	847.347	1191.55	1014.81	1519.36	2224.48	3073.17	2944.19
				213.11	#N/A	10437	213.114	6.93658	197.638	161.901	322.81	155.257	176.378	276.782	179.883	2866.1	3092.48	273.059	1502.79	219.474	937.924	201.803	796.647	434.688	1881.82	662.008	724.753	2527.89	2688.57	974.467	916.386	1421.3	1231.67	5143.01	4292.91	5366.2
				213.11	#N/A	4762	213.114	5.40817	0	0	0	0	0	0	0	587.384	294.603	0	819.342	0	44.2864	0	18.253	164.765	337.297	201.503	351.879	467.011	639.549	270.852	291.398	175.619	510.174	654.188	687.236	2167.23
				213.11	#N/A	12864	213.114	7.12819	212.117	220.921	513.858	216.919	176.378	276.782	179.883	11080.3	12444.4	273.059	6768.9	219.474	1717.6	201.803	895.681	294.157	930.316	354.302	885.174	2668.68	1227.43	759.985	996.688	1367.09	1910.17	4029.62	4726	5040.32
				213.12	#N/A	5813	213.125	5.63638	0	0	790.459	0	0	0	1903.9	1123.5	847.588	0	1051.61	1486.4	0	1669.54	629.001	0	0	53.2998	282.729	20.2069	0	180.534	321.097	275.47	600.105	109.89	290.283	50.6817
				213.15	#N/A	18142	213.15	8.9174	0	18.1674	85.9077	0	191.934	110.616	37.7826	512.385	246.543	75.2802	814.987	86.1344	394.401	153.398	211.075	18.4441	660.531	96.0082	185.338	1829.79	1708.91	61.6859	254.444	209.066	277.454	3834.4	1416.68	1536.75
				213.15	#N/A	18919	213.15	9.5412	0	0	0	0	20.1411	36.4217	0	97.1022	210.841	77.6484	67.4271	0	425.149	0	59.2764	0	92.4225	0	16.5413	387.487	293.272	18.1295	16.3677	75.1208	31.17	547.993	408.331	349.694
				213.15	#N/A	17180	213.15	8.29964	27.5639	35.026	197.197	26.8772	376.149	385.974	215.314	501.602	503.003	239.429	293.943	249.292	906.871	271.015	488.546	52.0183	8834.56	305.657	206.596	13172.8	12340.2	58.9722	165.501	417.105	523.509	302.057	628.651	1007.68
				213.15	#N/A	15473	213.15	7.95259	27.5639	35.026	67.5305	26.8772	88.1713	66.1865	56.5573	114.328	180.777	51.9724	73.8433	61.96	993.052	100.156	388.322	17.5165	1477.87	20.6959	88.173	1894.03	1815.25	48.245	90.3493	199.191	130.118	1113.38	660.769	1461.02
				213.96	#N/A	4402	213.964	5.05224	0	0	66.4937	0	79.7116	26.6841	181.726	180.053	0	0	223.31	219.503	483.978	488.632	1098.67	1219.48	395.998	1087.12	1856.08	711.671	591.259	1509.93	1849.57	3672.65	5532.05	3484.25	3961.98	3681.83
				213.98	#N/A	1257	213.982	1.09334	0	0	0	0	0	0	0	0	0	0	0	0	0	0	0	67.6549	0	80.0679	19.0314	14.7912	0	94.035	101.963	61.4388	19.6849	419.534	383.065	404.189
				214.07	#N/A	1761	214.072	1.47377	0	0	0	0	0	0	0	0	0	0	0	0	0	0	0	274.604	104.21	377.904	541.659	135.739	120.133	657.628	829.63	637.653	567.691	4697.67	5158.1	4630.16
				214.07	#N/A	3506	214.075	2.20222	0	0	0	0	0	0	0	25.7401	0	0	0	0	0	0	0	97.7468	76.7058	139.022	205.841	219.726	189.723	292.311	66.3952	266.407	235.517	531.617	801.71	725.511
				214.1	#N/A	12290	214.1	7.04763	0	0	84.3166	0	0	0	78.7522	116.548	129.239	0	259.102	121.294	68.1581	98.8144	84.4749	0	0	0	47.8512	15.4975	0	16.8282	20.38	431.521	162.055	23.8746	167.355	0
				214.11	#N/A	10044	214.11	6.61015	0	0	8083.83	0	0	0	18096.5	16828.3	11949	0	11684.9	18667.5	128.865	12475.7	5850.68	68.115	233.095	524.048	2913.57	295.24	229.22	1220.86	8402.73	3922.48	5983.88	2032.42	5391.5	478.79
				214.11	#N/A	4102	214.11	4.62871	0	0	0	0	0	0	0	23.0478	0	0	221.424	0	96.9585	0	0	0	0	0	90.0976	0	0	16.8152	0	1469.26	229.91	144.042	531.394	159.494
				214.14	#N/A	12377	214.14	7.04564	0	0	760.164	0	0	66.5184	870.131	990.816	983.455	38.6624	1937.98	1013.44	616.683	837.185	661.789	46.4755	69.3779	119.984	675.637	258.29	182.141	130.147	273.455	724.479	1253.63	450.652	340.267	221.899
				214.15	#N/A	12343	214.145	7.04633	399.838	404.411	37994	386.539	1558.2	3973.27	40299.4	50680	45093.6	2575.92	91392	48024.8	33297.4	41059.2	35008.9	4089.59	4481.43	6402.81	34029.3	14718.8	8100.96	9277.45	18685.4	160515	65997.5	23695.3	84760.5	11383.9
				214.15	#N/A	12291	214.15	7.0444	0	0	711.904	0	0	61.1312	852.767	1090.94	992.232	21.0456	2209.8	1067.93	669.939	820.582	736.484	66.2332	80.5812	114.736	658.437	271.761	184.002	128.184	279.502	708.903	1326.84	506.013	1764.79	208.964
				214.19	#N/A	12292	214.19	7.0191	0	0	79.2942	0	0	0	83.106	111.287	90.0822	0	267.967	115.381	74.2251	99.4622	80.1708	0	0	0	60.4213	0	0	18.6093	17.3797	338.718	131.109	22.3342	206.321	23.3282
				214.84	#N/A	2178	214.835	1.35541	543.305	414.014	161.234	400.602	175.847	288.449	345.226	105.7	151.584	382.443	36.1047	263.222	128.022	421.7	120.729	178.099	151.03	182.508	186.608	143.541	146.104	181.586	693.652	102.797	192.192	150.402	76.9668	83.4678
				214.84	#N/A	386	214.836	0.762614	0	0	22.5657	0	0	0	40.4272	34.1451	0	0	22.9872	45.1078	169.348	210.078	480.03	0	0	0	0	0	0	19.6874	20.6201	0	115.394	0	27.6485	0
				214.88	#N/A	615	214.877	0.751033	0	0	0	0	0	0	308.474	52.2196	0	0	0	150.695	369.969	387.411	525.952	18.9546	184.416	37.3352	69.8672	465.077	131.292	59.3006	48.6386	98.5753	668.09	47.2101	163.164	26.9649
				214.97	#N/A	3230	214.966	1.99103	0	0	0	0	0	0	0	0	0	0	0	0	0	0	46.3394	0	0	57.264	19.4417	90.1732	75.5474	128.519	146.934	187.785	173.305	7216.69	8779.45	7301.8
				214.97	#N/A	3851	214.966	3.2375	0	0	0	0	0	0	0	0	0	0	0	0	152.972	0	168.453	17.4095	0	232.041	0	135.106	116.608	605.714	548.45	314.671	206.182	52827.6	57697	58240
				214.97	#N/A	17115	214.972	8.29746	111.844	99.1073	656.882	110.968	514.73	454.365	585.233	201.55	463.089	385.339	266.684	531.653	545.551	753.155	444.913	93.0933	2632.11	274.139	284.958	2934.99	1918.64	486.692	515.142	280.115	357.284	309.261	316.085	356.674
				215	#N/A	3894	215.002	3.51327	0	0	0	0	0	0	0	0	0	0	0	0	0	0	0	0	0	16.591	0	0	0	66.8757	81.3807	18.1314	72.2191	853.524	1043.37	1139.18
				215	#N/A	2673	215.004	1.60958	0	0	0	0	0	0	0	0	0	0	0	0	0	0	0	39.3457	68.6297	51.3097	0	45.9827	71.3588	110.24	42.0324	21.4962	34.7465	1779.89	2329.28	2273.21
				215.01	#N/A	3800	215.006	2.87651	0	0	0	0	0	22.152	0	56.8527	0	0	61.4578	0	90.4811	0	48.0601	18.1464	1370.03	60.8529	0	1389.55	1184.83	111.394	137.9	15.1304	16.9311	1784.43	2092.54	2026
				215.01	#N/A	3317	215.006	2.13651	0	0	0	0	23.4181	0	0	66.1311	42.7932	0	22.6989	0	59.2995	0	47.1332	100.379	637.697	74.1271	89.8039	571.182	470.64	172.404	210.325	170.642	233.86	198.648	312.745	230.289
				215.02	#N/A	1032	215.02	1.00849	0	0	0	0	0	0	0	0	0	0	0	0	0	0	0	114.977	916.699	296.329	90.3818	1149.07	971.812	110.913	290.967	174.984	183.486	212.623	493.39	182.004
				215.03	#N/A	5537	215.027	5.55507	0	0	583.336	0	223.736	74.3853	338.845	433.403	330.826	174.131	110.021	601.201	1128.71	576.188	1125.96	90.7253	171.864	292.185	439.496	306.553	266.898	289.291	222.267	280.048	700.731	484.53	253.266	701.032
				215.03	#N/A	455	215.033	0.740195	357.739	917.788	425.847	397.225	202.591	777.667	249.207	429.575	319.513	251.76	625.997	511.494	468.96	290.451	787.662	1951.4	1885.71	895.081	1102.52	2064.39	2238.24	730.025	1017.6	3692.96	1611.07	3538.86	2460.82	3651.21
				215.04	#N/A	3884	215.037	3.31574	0	0	0	0	0	0	0	0	0	0	0	0	0	0	0	0	311.637	0	0	521.397	654.337	0	0	23.0759	46.4139	0	0	0
				215.06	#N/A	3872	215.057	3.00577	0	0	0	0	0	0	0	22.0205	76.8027	0	0	0	205.142	0	228.151	629.366	3015.5	156.309	703.175	4463.91	4889.61	914.153	1457.53	834.804	802.794	4257.62	7808.93	6157.82
				215.06	#N/A	3994	215.056	4.04931	0	0	0	0	0	0	0	0	0	0	0	0	129.408	0	0	212.373	4403.12	157.708	648.015	6653.12	7201.89	422.236	508.631	766.058	1181.68	5426.99	5078.5	3804.4
				215.06	#N/A	1580	215.057	1.51379	0	0	51.7193	0	0	0	0	911.74	1495.82	0	487.752	22.9539	830.73	0	371.795	981.928	3871.66	1164.07	1916.81	4343.53	3599.24	2130.61	1624.17	1752.94	3436.59	8170.15	8400.47	11673.1
				215.06	#N/A	3125	215.057	1.80059	0	0	0	0	0	0	0	509.623	486.365	0	218.518	0	844.296	0	340.292	1406.04	1421.79	898.174	1350.95	1434.55	1728.4	1378.27	1594.28	2073.8	3121.79	7886.44	6211.02	7911.1
				215.06	#N/A	3433	215.057	2.3264	0	0	0	0	0	0	0	1164.41	1110.24	0	58.7755	0	506.107	0	223.281	1601.14	1999.7	1620.92	1918.79	3392.15	3606.91	2909.34	3432.06	2790.93	4500.95	13861.9	11573.9	11136.6
				215.06	#N/A	3770	215.057	2.64854	0	0	0	0	0	0	0	1254.33	1052.19	0	58.7755	0	205.142	0	209.641	1621.99	1585.53	1114.95	449.031	2790.43	3522	2371.3	1474.68	1890.39	1284.24	8487.12	9573.39	10111.8
				215.09	#N/A	8593	215.093	5.61344	1117.17	1014.75	691.375	1435.91	655.927	523.003	337.71	1160.52	1191.27	454.508	818.91	398.459	2001.34	422.382	1890.31	1747.03	27451.9	1094.31	1363.09	42441.1	45459.3	833.904	2423.24	3419.41	1874.09	7533.42	13143.5	9764.05
				215.09	#N/A	4891	215.093	5.17888	968.857	1016.54	1009.52	637.579	713.173	548.393	300.485	1601.54	1184.4	458.321	1877.03	381.08	1993.27	491.413	1133.19	1351.82	48696	3428.42	4562.94	60136.5	65906.2	2107.59	3039.3	3185.35	3670.48	6460.28	6643.26	7779.68
				215.09	#N/A	4119	215.093	4.7051	150.109	216.2	424.674	574.258	196.566	107.876	0	850.143	1300.78	28.5597	1575.44	0	641.251	48.4351	462.754	631.346	20067.8	310.345	1293.76	7447.99	10748.7	850.537	1124.62	3024.32	1126.88	1383.22	1508.08	3054.52
				215.13	#N/A	14334	215.129	7.77441	3337.15	3907.78	11170.1	3648.58	5239.67	29239	12288.1	29303.9	13684	6666	14414.6	10845.7	16788.8	9770.83	17259.9	4454.93	22533.4	4085.54	7119.84	30258.8	43898.5	4904.58	5900.65	18639.3	15319.7	22276.2	23508.9	23235.3
				215.13	#N/A	17858	215.129	8.59638	724.073	782.97	636.164	422.815	562.623	297.732	550.055	883.997	1348.99	420.762	789.908	417.689	1629.35	316.549	880.312	294.021	380.481	301.957	256.127	987.134	825.125	194.57	174.03	367.907	964.416	1856.33	1710.97	2270.87
				215.13	#N/A	12293	215.129	7.02237	25.0667	72.5473	668.246	70.8376	108.75	209.631	745.101	903.165	824.5	182.574	1532.49	810.495	895.464	692.37	998.625	99.0714	404.536	177.645	668.339	332.7	237.216	200.474	380.98	2263.2	953.041	1357.59	2103.35	963.604
				215.17	#N/A	17062	215.166	8.49701	24.6877	31.2077	110.935	49.4804	158.609	234.131	69.8639	255.945	350.034	151.235	133.523	80.8881	218.723	109.44	214.821	17.9756	619.772	44.6669	52.8324	931.556	709.225	24.3559	19.9244	29.1079	80.4898	164.855	161.558	268.783
				215.17	#N/A	18878	215.166	9.68991	181.933	221.948	415.465	196.919	615.483	688.919	299.524	861.126	1155.72	739.987	814.929	323.71	981.096	371.222	986.14	270.278	3484.96	491.609	922.962	5683.86	5697.9	467.449	476.983	1769.64	919.775	2527.54	9218	11501.8
				215.17	#N/A	19180	215.166	10.168	169.081	182.982	382.341	140.438	285.684	284.476	498.656	535.931	687.65	362.468	443.826	554.246	1181.04	600.711	1271.08	151.247	410.75	221.483	332.624	426.509	499.234	279.103	314.867	359.64	418.942	4069.26	3573.28	4539.03
				215.17	#N/A	16304	215.166	8.07303	0	0	0	0	0	59.2085	0	1290.62	1485.64	22.041	1043.53	0	927.457	0	986.008	0	619.772	0	0	842.116	805.624	14.3825	0	16.7371	52.4817	589.956	1019.49	2758.05
				215.96	#N/A	4363	215.96	5.0426	0	0	0	0	0	0	0	0	0	0	0	0	0	0	82.8274	73.1236	0	62.3446	49.1942	15.6012	40.2831	84.0601	137.092	210.192	383.747	286.4	283.691	233.949
				215.96	#N/A	2115	215.961	1.32956	0	0	0	0	0	0	0	0	0	0	0	0	0	0	0	277.562	0	366.206	0	0	0	749.01	798.303	16.3731	16.3776	2154.88	2440.4	2014.29
				216.03	#N/A	1337	216.03	1.10748	0	0	0	0	0	0	0	0	0	0	0	0	0	0	0	97.4942	15.2297	88.8555	129.338	33.1604	39.6412	115.661	135.097	81.9267	124.367	529.574	681.442	565.307
				216.04	#N/A	4146	216.036	4.94297	0	0	124.686	0	0	68.235	37.0632	0	0	0	0	0	0	0	43.2378	240.575	15.2429	209.203	240.372	48.0671	18.4225	316.84	391.773	578.082	404.355	811.187	919.861	849.922
				216.12	#N/A	7071	216.124	5.8546	0	0	193.372	0	0	0	18.5199	45.0009	43.8994	0	3173.34	218.456	243.902	46.3317	80.4352	0	0	0	19.1148	50.0602	15.8771	19.8586	0	244.463	273.268	30.3038	69.3038	0
				216.12	#N/A	4791	216.125	5.26152	0	0	452.694	0	265.171	466.983	368.499	394.233	457.747	427.78	2872.82	581.529	3608.51	877.319	576.584	182.305	334.795	234.676	1216.73	361.021	358.747	319.309	313.064	5858.05	1605.07	1051.44	2222.24	840.369
				216.83	#N/A	2153	216.833	1.35648	1107.18	949.857	394.715	858.909	406.14	585.6	632.628	281.999	347.7	822.682	121.565	498.186	245.893	883.495	235.979	379.234	342.676	364.613	311.029	244.573	269.148	410.805	1288.04	261.826	459.598	354.991	175.703	226.79
				216.91	#N/A	377	216.91	0.816005	58.4406	0	321.39	0	85.4407	190.894	1832.48	1468.85	550.972	161.033	200.089	728.587	1909.13	3757.22	4352.43	926.582	2052.22	309.74	547.1	4966.18	1152.54	351.423	311.453	923.885	3995.88	551.726	3570.26	530.821
				216.94	#N/A	348	216.937	0.659192	0	0	62.1105	0	0	23.2029	67.906	42.083	93.1769	0	95.7717	55.2195	145.831	77.1157	645.006	0	112.955	27.5331	56.7172	482.726	118.568	29.0297	0	136.521	104.806	119.701	30.8681	20.6761
				216.96	#N/A	3852	216.962	3.18604	0	0	0	0	0	0	0	0	0	0	0	0	0	0	0	0	0	0	0	0	0	0	0	0	0	2121.42	2289.55	2276.13
				216.97	#N/A	17116	216.97	8.29796	109.935	90.424	608.021	100.596	534.444	490.534	568.729	218.689	429.547	394.048	234.583	522.328	570.173	819.09	452.698	79.6603	2475.15	285.323	252.627	2847.14	1903.72	432.957	497.458	287.507	355.109	279.198	289.843	301.702
				216.98	#N/A	1340	216.982	1.12097	0	0	0	0	0	63.1651	35.5463	0	0	0	0	43.9199	0	58.6953	0	241.172	264.81	119.318	0	354.862	356.713	16.1275	18.8248	105.27	87.5556	74.1342	76.3722	54.8428
				217.02	#N/A	1130	217.015	1.08949	0	0	0	0	0	0	0	154.059	0	0	0	0	0	0	0	0	18.2964	23.2208	0	29.68	83.872	18.9764	26.5323	21.974	63.0029	464.26	363.766	374.735
				217.03	#N/A	456	217.032	0.821619	61.7925	267.049	133.126	95.9963	21.4415	236.509	45.5044	94.7353	78.6787	76.2271	162.305	115.576	120.219	60.9552	129.326	459.23	1436.52	321.073	335.783	1917.86	1755.02	505.283	889.112	1224.75	821.663	3284.71	3276.05	3399.53
				217.04	#N/A	10958	217.045	6.77826	0	0	70.0203	0	0	72.0047	86.3038	232.337	308.003	0	177.098	0	436.831	77.129	428.042	805.231	84.7078	271.524	669.346	94.0005	93.1004	402.446	410.572	1141.13	797.326	2186.54	2339.17	2672.39
				217.05	#N/A	444	217.049	0.773228	0	0	1449.49	0	629.611	553.551	279.987	572.052	722.776	458.763	191.717	536.153	216.815	335.938	196.781	0	21.4315	400.095	385.414	38.5292	18.6098	517.911	518.945	28.2231	519.268	238.925	70.5419	788.026
				217.07	#N/A	4611	217.072	5.3385	0	0	981.815	0	41.3035	184.354	42.3091	180.004	143.73	64.1042	113.771	45.4788	76.4123	54.2689	178.589	95.5358	2569.06	163.033	105.711	3290.52	3696.62	185.724	281.944	281.958	300.346	2056.22	3061.06	1979.55
				217.07	#N/A	4162	217.072	4.66866	0	0	0	0	0	0	0	0	47.2512	0	0	0	167.595	0	75.802	284.996	572.68	499.597	354.534	715.521	943.078	485.996	560.453	710.769	595.825	5137.8	5586.63	6168.15
				217.07	#N/A	3842	217.072	3.05134	0	0	0	0	0	0	0	34.6749	593.072	0	96.7067	0	162.787	0	202.558	533.614	1333.46	956.439	1080.25	1610.54	2409.24	851.991	954.056	1406.85	1074.58	3644.4	3929.89	3589.28
				217.07	#N/A	3738	217.072	2.61583	0	0	0	0	0	0	0	732.27	808.2	0	112.037	0	276.358	0	254.094	554.463	509.684	967.511	1219.96	1862.44	1439.65	1317.45	1902.98	1023.25	1319.21	5428.64	8136.03	12185.7
				217.07	#N/A	3889	217.072	3.38399	0	0	0	0	0	0	0	45.9522	107.974	0	0	0	274.128	0	115.634	240.447	729.796	520.709	643.397	844.131	776.022	578.329	642.757	1413.23	1116.4	18084.6	20241.3	21354.8
				217.07	#N/A	3960	217.072	3.85191	0	0	0	0	0	0	0	285.026	331.819	0	0	0	300.107	0	294.621	138.72	702.942	308.95	196.669	1419.79	1556.96	916.006	571.833	990.838	1279.6	4683.86	5142.37	4742
				217.07	#N/A	1714	217.072	1.40147	182.614	92.0697	721.885	97.3519	352.055	366.159	261.914	682.966	537.664	308.305	502.49	320.372	935.577	570.967	676.158	2176.34	4195.71	1538.38	1045.26	5427.36	8296.04	1003.01	1148.54	524.27	1349.63	2072.55	6084.07	5200.39
				217.07	#N/A	3054	217.072	1.7625	63.1254	22.0281	320.322	0	500.728	227.622	144.965	502.119	641.334	620.734	94.4893	97.96	939.589	137.925	817.394	1263.75	978.78	642.682	1112.12	934.953	962.538	1952.39	398.482	427.712	877.44	3971.18	1709.68	2001.73
				217.07	#N/A	3436	217.072	2.13648	0	0	377.222	0	240.891	227.622	189.655	453.803	521.011	204.769	171.439	156.217	425.871	192.311	264.384	348.552	1320.98	538.741	448.817	2407.09	2105.69	889.314	427.285	487.315	371.849	3887.06	3245.25	3086.84
				217.11	#N/A	3618	217.109	2.33805	0	0	0	0	0	0	0	0	0	0	0	0	0	0	0	171.185	693.023	238.723	273.074	1225.46	719.788	423.972	354.093	276.918	259.567	757.018	868.845	851.038
				217.11	#N/A	10999	217.109	6.78323	0	0	23.2505	22.7738	217.597	560.09	397.259	128.418	54.8592	25.9357	82.3628	203.968	180.59	460.589	59.5047	18.0921	251.272	95.61	25.5477	489.781	317.521	47.4345	29.8036	41.357	68.7682	215.582	252.137	200.741
				217.11	#N/A	2900	217.109	1.68777	0	0	0	0	0	0	0	23.3335	0	0	0	0	84.8899	0	58.2422	213.824	292.42	182.601	146.016	296.363	361.513	303.204	281.639	423.74	200.536	1622.26	1767.17	2076.04
				217.11	#N/A	8220	217.109	6.14486	472.928	542.58	1596.39	453.875	504.555	687.762	402.354	1813.28	866.95	627.415	2491.99	516.113	3160.96	570.026	2378.09	382.338	15568.9	282.023	475.775	21146.7	20230.5	426.637	264.614	1027.05	689.224	2191.98	2947.27	2976.83
				217.11	#N/A	4123	217.109	4.7948	0	0	0	0	0	0	0	58.3288	0	0	23.3789	0	88.8275	0	22.9934	40.8564	3435.16	74.6007	70.9463	4715.81	4432.54	62.6303	129.005	162.434	255.778	361.909	440.175	638.928
				217.11	#N/A	6747	217.109	5.91493	472.928	542.58	875.976	453.875	504.555	800.281	368.656	1132.5	880.136	575.674	1012.77	595.655	1574.53	562.871	1530.31	213.218	5501.92	201.057	524.627	7514.7	7279.13	426.637	321.729	478.241	606.816	1280.73	2007.97	1574.45
				217.11	#N/A	4612	217.109	5.3552	119.4	103.47	207.686	106.883	77.3407	78.6299	30.3626	99.4878	112.341	62.6407	202.871	101.426	522.972	69.4716	249.799	149.015	615.61	223.086	228.266	927.996	908.436	326.031	332.313	212.177	411.218	963.772	735.031	601.272
				217.12	#N/A	18233	217.124	8.91952	0	0	20.111	0	728.609	288.787	0	0	0	566.686	32.9717	0	19.34	0	14.4317	18.486	19.2544	16.7405	117.251	41.8936	26.0943	20.9794	38.5656	844.922	270.226	133.839	143.397	93.9176
				217.99	#N/A	4838	217.988	5.27766	0	0	0	0	0	0	0	0	0	0	0	0	0	0	0	126.766	126.179	0	0	64.6928	248.542	0	0	0	0	0	0	0
				218.83	#N/A	2159	218.831	1.35439	491.391	431.154	157.017	417.076	184.813	288.686	338.495	111.228	141.003	387.167	39.3449	257.023	111.311	409.209	111.607	158.166	150.913	150.319	166.399	110.657	140.98	140.186	599.957	130.446	243.035	217.97	88.4499	106.638
				218.87	#N/A	315	218.874	0.735932	42.6311	23.0942	0	44.8293	0	0	60.9818	0	0	0	33.4408	44.2563	293.579	271.109	1142.53	0	0	0	17.4997	0	0	0	0	54.4154	138.441	17.638	0	0
				218.91	#N/A	512	218.906	0.806121	0	0	0	0	0	0	134.333	127.729	53.5854	0	0	83.7698	134.677	299.703	353.689	99.6087	150.467	17.8256	41.5605	423.198	101.871	18.7077	0	84.3224	257.872	39.1073	365.565	22.2634
				218.96	#N/A	1724	218.958	1.22089	0	0	0	0	0	0	748.757	0	0	0	0	717.549	135.386	956.548	21.0852	0	0	0	0	0	0	0	0	15.5554	18.5556	0	36.4442	0
				219.03	#N/A	9189	219.03	6.32179	0	0	0	0	0	0	0	18.9035	86.6402	0	0	0	0	0	0	38.0893	247.635	27.9398	32.0724	318.003	289.421	124.812	76.875	51.3353	227.704	287.897	240.805	200.688
				219.03	#N/A	5177	219.031	5.74351	289.959	268.523	808.915	282.984	102.031	204.482	52.4131	17.7466	53.5751	186.94	542.919	16.1746	413.391	135.657	0	77.0167	168.591	73.3782	164.979	216.849	375.24	197.285	50.4658	144.084	587.569	543.128	856.341	632.758
				219.03	#N/A	11755	219.03	6.90022	0	0	0	0	0	0	0	0	0	0	0	0	0	0	0	174.126	164.682	267.45	328.609	137.033	225.394	572.871	586.738	753.501	654.745	103.715	35.9982	38.9342
				219.03	#N/A	4354	219.03	5.10763	0	0	0	0	0	0	0	0	0	0	0	0	0	0	0	22.5821	140.1	0	24.582	192.814	252.62	41.5183	61.2972	95.4399	34.2449	438.815	470.63	395.319
				219.03	#N/A	3323	219.031	2.04138	0	0	0	0	0	0	0	0	0	0	0	0	0	0	0	0	16.0811	15.0186	0	50.2889	39.7799	43.9679	76.3225	49.2107	64.6559	989.894	1139.45	1120.41
				219.05	#N/A	678	219.048	0.815217	0	0	441.044	0	276.679	242.121	105.497	202.939	286.687	190.375	53.8896	226.419	21.6469	89.8018	51.336	144.276	1276.98	142.713	168.205	1527.44	1324.12	184.462	177.449	181.186	156.144	417.62	608.133	341.712
				219.05	#N/A	2141	219.051	1.39627	0	0	0	0	0	0	0	0	34.7273	0	0	0	0	0	0	76.1922	1877.27	114.696	160.5	2914.07	3213.52	205.657	301.129	392.259	270.908	1449.13	1518.1	1511.75
				219.07	#N/A	15754	219.067	7.33578	0	0	119.156	0	165.813	164.635	129.366	1379.98	1570.58	194.752	796.108	166.637	707.446	160.511	452.442	247.568	275.883	149.035	183.293	778.92	385.911	267.398	248.331	591.12	975.685	1264.42	1656.22	1638.45
				219.07	#N/A	17347	219.067	8.40953	0	0	0	0	0	0	0	0	31.8828	0	0	0	0	0	0	274.892	66.8917	151.909	241.306	139.024	148.699	260.969	200.12	597.721	342.653	247.334	221.878	390.438
				219.07	#N/A	10183	219.067	6.67491	0	0	84.8018	0	121.341	126.111	64.0323	1090.61	1997.9	146.95	434.005	61.3178	1970.88	141.173	493.343	258.818	864.79	148.704	289.509	986.703	1048.53	189.118	200.898	311.412	234.467	2930.51	1872.93	1146.05
				219.07	#N/A	12659	219.067	7.08693	0	0	109.534	0	165.813	164.635	129.366	1167.78	629.645	194.752	434.005	166.637	2012.47	160.511	526.766	247.568	203.808	230.129	296.629	778.92	385.911	267.398	248.331	407.935	988.02	1577.61	1471.01	1762.02
				219.07	#N/A	9376	219.067	6.27946	0	0	84.8018	0	405.293	452.499	350.631	88.9145	322.972	500.105	18.5946	361.479	1135.02	458.046	915.879	146.447	446.883	493.348	842.511	748.744	546.006	487.372	761.587	1039.31	923.237	618.565	530.234	632.968
				219.07	#N/A	5529	219.067	5.64193	0	0	0	0	0	0	0	0	18.8379	0	0	0	21.1464	0	0	225.238	115.787	383.97	292.671	382.67	194.689	596.238	478.787	464.429	517.864	160.636	182.174	201.419
				219.09	#N/A	2544	219.087	1.49799	0	0	432.95	0	0	0	0	0	0	0	0	0	0	0	60.8162	18.2629	1133.12	16.2674	15.1855	1561.26	1744.06	40.6923	30.2988	16.4151	97.6715	70.7544	62.6046	174.765
				219.09	#N/A	3547	219.088	2.24622	0	0	3137.38	0	173.978	289.533	204.335	510.99	414.024	210.683	372.588	100.897	226.035	308.864	705.459	129.255	268.058	372.634	391.689	540.495	511.204	446.963	401.954	232.156	1455.39	630.823	404.035	825.129
				219.1	#N/A	16939	219.103	8.22123	0	0	0	0	0	0	0	0	16.9663	0	0	0	20.0563	0	0	353.618	29.355	40.4186	135.313	75.2071	135.786	71.1184	30.2464	465.109	69.329	436.767	391.747	140.047
				219.1	#N/A	15574	219.103	7.71561	0	0	0	0	0	0	0	0	0	0	0	0	0	0	0	144.358	33.4794	51.4501	79.6378	94.5891	198.211	116.564	89.3948	361.407	141.406	189.796	247.707	140.047
				219.1	#N/A	7814	219.103	6.12555	0	0	0	0	21.9047	23.9658	16.8238	0	0	15.2828	0	36.3939	0	21.4239	0	139.857	177.559	517.504	202.159	324.8	266.194	576.561	334.05	606.846	504.824	239.567	264.573	202.583
				219.14	#N/A	16965	219.139	8.17564	0	0	0	0	0	0	0	344.615	526.216	0	104.817	0	128.325	0	49.4023	113.763	553.382	94.2778	74.5056	879.183	513.229	215.134	141.356	280.933	86.5386	427.648	368.982	253.849
				219.85	#N/A	1628	219.846	0.976974	917.786	732.387	1012.9	1847.73	1350.97	197.677	751.078	106.47	143.113	442.468	1088.15	364.955	945.996	875.732	819.488	777.934	882.206	576.956	473.395	467.303	700.274	520.531	409.329	225.863	259.79	694.128	480.055	497.443
				219.85	#N/A	3338	219.846	1.96314	672.359	788.246	1025.4	3614.28	944.983	258.371	264.796	233.308	370.871	97.2464	2467.45	181.06	917.033	859.088	901.415	0	121.296	18.8948	0	42.338	0	0	0	0	0	0	0	0
				219.85	#N/A	2920	219.846	1.38204	4128.88	3944.91	1512.99	1958.58	456.338	914.19	154.332	134.879	846.072	285.072	1765.89	567.674	1018.75	1011.31	1271.58	0	59.6734	0	0	0	0	0	0	0	0	14.4655	0	0
				220.03	#N/A	2419	220.026	1.18678	0	0	0	0	0	0	0	0	0	0	0	0	0	0	0	19.5145	0	28.074	21.4512	0	0	34.1599	23.3427	48.0448	29.203	705.644	386.477	694.707
				220.03	#N/A	4432	220.027	5.0969	0	0	0	0	0	0	0	0	0	0	0	0	0	0	0	0	0	0	0	15.212	0	0	15.9697	0	20.6034	260.153	381.724	418.317
				220.07	#N/A	8628	220.071	6.26419	0	0	0	0	44.4447	20.7012	19.9085	23.7946	199.976	36.8884	1101.26	17.0009	86.641	20.8134	83.094	0	14.2358	16.5965	81.2073	27.3187	21.289	23.7635	24.0009	1050.89	116.138	43.7741	678.866	47.1065
				220.15	#N/A	18452	220.147	9.09593	2116.62	2291.78	4742.79	2056.13	2531.11	3449.68	5339.73	3248.94	3234.14	3721.59	2474.49	4279.36	2419.34	5767.04	2906.21	2596.66	2439.83	2996	2892.23	2909.56	2478.49	3315.8	3117	2864.02	4278.95	2497.84	2423.64	2401.06
				220.87	#N/A	317	220.871	0.715673	45.7448	19.9193	0	42.7258	0	0	68.1681	0	21.7521	0	36.1555	57.2837	285.746	267.731	1048.08	0	0	0	17.3419	0	0	0	0	35.4442	147.187	0	0	0
				221.01	#N/A	1593	221.008	1.22438	0	0	74.1796	0	51.0037	49.0884	0	61.5148	79.8279	26.0037	23.449	41.4742	90.0872	23.1056	89.2428	44.332	397.816	109.342	89.0277	618.183	563.758	111.885	69.927	82.4621	188.232	30834.1	32668.6	34562.4
				221.01	#N/A	4365	221.01	5.07426	0	0	0	0	0	0	0	79.2737	82.9263	0	24.6545	0	85.826	0	82.8538	0	93.3108	0	0	189.883	256.37	0	0	15.4651	0	5844.72	6424.47	6266.92
				221.01	#N/A	3693	221.01	2.43231	0	0	0	0	0	0	0	339.344	414.476	0	133.682	0	231.291	0	176.661	0	196.329	0	0	421.371	325.221	0	15.582	28.323	26.1935	17658.9	19534.1	21360.8
				221.01	#N/A	3077	221.01	1.84513	0	0	0	0	0	0	0	96.2151	95.0356	0	22.5005	0	23.2707	0	0	0	24.0234	0	0	47.8594	31.0885	15.1871	15.8374	39.732	14.7532	5156.25	5761.17	5393.81
				221.05	#N/A	4110	221.046	4.76853	0	0	0	0	0	0	0	0	31.7551	0	27.697	0	56.0999	0	0	21.9572	85.9568	29.0039	98.9473	347.202	272.716	197.899	78.3432	62.571	53.7154	1239.82	1203.86	1139.47
				221.05	#N/A	8733	221.046	6.06715	0	0	18.6885	0	68.9305	71.3949	28.2647	217.33	250.129	73.331	105.034	24.0099	185.664	35.1083	77.6801	281.857	4257.24	290.722	318.877	4461.53	4687.41	281.08	362.687	580.421	783.8	2553.76	1912.26	2029.57
				221.05	#N/A	10574	221.046	6.58032	0	0	0	0	0	0	0	17.7805	52.789	0	0	0	95.7241	0	77.5473	62.375	462.843	86.928	331.807	676.683	459.985	104.742	50.6831	297.639	272.082	259.032	114.897	165.2
				221.05	#N/A	13101	221.046	7.11728	0	0	0	0	0	0	0	0	19.8998	0	0	0	23.4759	0	17.8283	28.4856	480.499	53.0466	82.5289	351.816	576.555	103.829	141.735	266.833	176.032	57.232	31.9884	30.5498
				221.05	#N/A	6058	221.046	5.69336	0	0	18.6885	0	68.9305	71.3949	28.2647	139.344	261.089	73.331	163.767	24.0099	213.736	35.1083	92.9071	111.234	888.537	100.81	114.104	1215.6	1412.25	282.76	490.29	915.97	176.62	997.41	1342.9	1370.58
				221.05	#N/A	4520	221.046	5.25988	0	0	0	0	72.3192	69.7927	35.7532	116.533	156.938	61.8708	48.9997	38.6848	213.887	72.4177	92.9071	111.234	144.726	153.159	179.251	293.055	521.366	485.983	490.29	216.054	393.183	1796.56	1542.66	1759.62
				221.08	#N/A	13827	221.082	7.37647	0	0	49.4272	0	542.725	401.07	37.3049	348.383	845.387	706.564	44.5999	21.5185	226.076	42.4772	300.858	201.589	399.81	305.712	371.847	431.071	542.108	289.984	258.648	981.445	1033.16	813.112	631.488	652.538
				221.08	#N/A	5927	221.082	6.03522	0	0	0	0	73.7809	71.2658	49.3318	459.083	652.412	89.6634	250.971	74.617	97.4421	83.982	59.0519	1270.38	480.147	794.191	1524.45	807.491	842.515	1391.2	1214.21	2751.75	1478.9	188.764	771.14	1680.84
				221.08	#N/A	17081	221.082	8.38322	324.179	440.186	1135.89	377.802	849.712	755.992	2606.27	1464.12	966.416	1035.15	1009.04	4375.57	11991.3	4666.85	6368.12	1231.93	717.282	727.649	3686.47	1060.15	1102.2	764.541	511.425	5751.06	9562.89	6386.37	7856.31	9268.48
				221.08	#N/A	10518	221.082	6.72163	133.149	161.008	966.596	153.249	312.373	317.505	285.773	1009.11	913.74	350.961	308.42	214.223	333.858	291.227	576.031	642.202	513.506	247.112	961.744	607.584	675.348	628.381	694.057	1000.16	1247.72	624.049	813.044	937.121
				221.08	#N/A	15723	221.083	7.8319	0	0	62.0441	0	174.814	184.139	37.3049	158.145	279.609	128.764	137.969	42.1241	349.013	46.8201	279.694	188.297	363.228	521.119	398.161	365.63	493.085	206.726	547.467	821.524	283.524	1159.56	2496.11	1541.42
				221.12	#N/A	9071	221.119	6.58993	0	0	0	0	45.8351	0	0	0	0	22.2315	0	0	0	0	0	290.282	247.719	365.951	273.038	252.297	233.771	793.502	288.418	548.935	816.122	1085	359.859	719.383
				221.12	#N/A	13605	221.119	6.94818	0	0	0	0	45.8351	0	0	0	0	22.2315	0	0	19.8223	0	0	362.61	102.404	277.944	168.062	252.297	233.771	392.546	474.07	647.442	978.208	444.272	239.992	595.542
				221.12	#N/A	17374	221.119	8.31724	0	0	0	0	0	0	0	69.1868	0	0	24.5351	0	0	0	0	57.7013	265.678	83.3337	79.8691	326.188	237.747	297.148	159.336	1069.36	114.737	212.09	695.845	237.846
				221.12	#N/A	18075	221.12	8.68385	0	0	29.2263	0	0	0	778.647	19.6501	0	0	0	830.856	2634.31	1128.72	2811	40.9877	20.777	16.964	72.4159	39.9242	44.4737	82.9496	147.253	176.653	132.869	154.622	168.696	228.64
				221.16	#N/A	18449	221.155	9.09475	4108.94	4250.19	9225.08	4598.95	5000.25	6252.16	9910.73	6336.45	6153.13	6872.16	4535.96	7943.06	4992.13	10390.4	5690.93	4805.6	4826.83	5551.1	6035.41	5328.22	5078.28	6304.73	6210.36	5542.79	7834.34	4619.46	4533.01	4763.24
				221.16	#N/A	19272	221.155	10.5522	372.673	420.687	1212.73	377.5	1466.83	1114.74	2302.78	606.698	930.505	1902.28	368.09	2416.94	1341.96	2346.91	528.984	936.514	589.747	1112.61	2095.35	482.607	1369.39	2388.06	2989.22	899.564	1626.94	2625.98	1803.34	2110.61
				221.84	#N/A	671	221.843	0.938018	1304.98	1155.71	938.362	1154.72	664.595	313.922	555.704	106.467	86.3685	275.67	1795.26	215.538	1230.92	349.935	522.049	527.01	607.51	376.254	368.072	292.54	366.068	380.705	115.743	87.9397	247.771	439.574	383.685	389.501
				221.84	#N/A	2669	221.843	1.43567	2586.3	2614.77	385.83	2841.93	56.4065	162.745	96.617	76.7469	120.202	0	1162.94	113.525	810.517	999.134	2628.29	0	0	0	0	0	0	0	0	0	0	0	0	0
				221.99	#N/A	4030	221.987	4.40772	0	0	0	0	0	0	0	0	0	0	0	0	0	0	0	18.5937	0	33.8812	81.5309	0	0	86.5826	102.095	307.05	171.864	534.102	621.929	635.837
				222.04	#N/A	3866	222.041	3.33604	0	0	0	0	0	0	0	0	0	0	0	0	0	0	0	59.5399	0	113.821	206.482	0	0	156.491	293.009	388.449	346.145	1004.44	1077.7	1111.81
				222.07	#N/A	8704	222.074	6.25753	0	0	0	0	0	0	0	0	42.1917	0	350.287	0	21.1127	0	0	14.8374	0	0	22.082	14.8428	0	28.688	28.3805	278.913	55.5483	116.433	223.314	28.3156
				222.08	#N/A	6595	222.077	5.89404	0	0	121.719	0	0	0	371.202	212.095	146.276	0	206.631	373.136	0	275.178	113.391	45.2071	41.0314	60.978	64.1318	0	16.2609	31.2817	32.5936	223.677	62.752	116.433	61.6451	34.521
				222.08	#N/A	2220	222.078	1.38547	0	0	0	0	0	0	0	0	0	0	0	0	124.338	0	0	46.6927	0	24.4938	27.584	15.4843	16.9125	172.801	71.259	467.99	105.703	55.8792	139.724	81.9878
				222.08	#N/A	4282	222.079	4.95887	0	0	0	0	0	0	0	0	0	0	0	0	0	0	0	0	0	26.3612	23.2575	0	0	110.136	22.5186	60.9176	76.5065	309.9	332.267	353.833
				222.09	#N/A	6182	222.09	5.72707	0	0	1320.76	0	0	45.9545	679.117	959.826	1284.63	0	3540.37	634.234	1669.09	472.819	1647.93	161.355	155.038	203.104	1153.84	472.044	168.376	119.382	410.652	3926.36	1227.77	417.461	1856.29	165.886
				222.11	#N/A	9465	222.112	6.44598	0	0	302.431	0	0	0	81.2841	300.693	158.959	0	685.202	82.6451	143.378	83.5627	79.3666	0	0	14.4217	20.0292	18.5262	0	32.4752	18.1538	23.2477	0	34.4749	49.3485	40.4699
				222.77	#N/A	585	222.765	0.772431	266.552	249.174	52.2694	246.757	73.7876	111.142	152.177	933.264	98.8685	174.865	127.591	219.217	140.915	247.504	0	273.851	169.685	129.6	92.3477	362.21	174.736	230.424	275.756	332.316	175.089	173.62	418.432	298.359
				222.87	#N/A	255	222.868	0.719108	0	0	0	0	0	0	20.953	0	0	0	0	16.8782	79.0791	81.5203	339.969	0	0	0	0	0	0	0	0	0	24.1499	0	0	0
				222.88	#N/A	2541	222.881	1.51365	487.088	411.271	463.411	399.167	602.346	607.428	791.339	1164.51	118.829	553.172	116.531	723.853	456.887	958.06	590.947	153.874	1114.56	163.578	327.279	907.266	885.727	283.498	445.693	794.717	270.825	733.185	649.92	181.841
				223.03	#N/A	6855	223.025	5.66521	0	0	0	0	0	0	0	18.1076	18.7865	0	19.2307	0	18.8958	0	0	21.5932	578.302	45.331	22.2078	1083.57	1057.42	56.1915	25.7539	43.9554	46.971	550.017	477.853	478.348
				223.03	#N/A	3771	223.025	2.67363	0	0	0	0	0	0	0	0	26.2647	0	0	0	113.415	0	61.3562	33.5728	671.985	19.3206	0	460.165	604.098	53.2954	53.4412	91.3181	30.8777	6390.98	7496.23	7910.11
				223.03	#N/A	4219	223.025	5.1024	0	0	0	0	0	0	0	25.1762	88.0074	0	0	0	287.552	0	115.228	313.259	2011.04	242.318	301.158	2969.74	2029.93	344.449	542.091	644.031	527.417	12202.5	12795.6	14101.8
				223.03	#N/A	4031	223.025	4.4292	0	0	0	0	0	0	0	0	0	0	0	0	0	0	0	15.3614	790.23	15.5011	0	902.414	791.388	137.13	105.046	115.462	33.1956	579.875	359.7	185.184
				223.03	#N/A	5248	223.025	5.27311	0	0	0	0	0	0	0	18.1076	88.0074	0	0	0	266.052	0	115.228	259.471	774.231	148.212	121.048	1370.41	1316.06	319.802	219.659	204.982	225.564	11548.5	477.853	14131.8
				223.03	#N/A	3956	223.025	3.91263	0	0	0	0	0	0	0	0	0	0	0	0	0	0	0	0	897.519	16.0459	0	1049.39	1131.55	61.8537	41.429	35.0745	33.1956	1255.74	1521.44	2200.36
				223.03	#N/A	3886	223.025	3.4081	0	0	0	0	0	0	0	0	0	0	0	0	132.386	0	49.2259	0	109.026	0	18.1058	277.94	254.321	26.495	94.4021	77.3847	67.2369	9220.84	6879.88	11690.4
				223.03	#N/A	3406	223.026	2.01764	0	0	28.9756	0	0	23.9589	0	0	0	82.4548	0	26.1845	0	28.9284	0	106.203	320.241	231.974	252.335	634.713	396.542	456.309	389.747	292.554	215.308	303.95	394.469	468.423
				223.03	#N/A	19445	223.029	11.7126	0	0	0	0	0	0	0	0	95.3254	311.015	1541.47	481.023	0	0	0	17786.2	0	66.9022	0	0	15.9068	0	34.0257	0	0	0	0	32.67
				223.03	#N/A	19662	223.029	12.666	0	674.396	22.9015	344.664	73.6319	133.336	107.549	38.7207	4896.87	273.337	7339.55	13687.3	135.257	93.6239	294.313	144.457	59.6107	2326.61	754.882	69.2499	495.04	115.84	1043.06	18.0731	380.874	220.234	37.165	736.898
				223.03	#N/A	19859	223.029	12.8923	0	567.785	22.9015	318.007	73.6319	374.346	107.549	38.7207	2111.19	1516.37	3731.64	37273.2	135.257	1025.28	294.313	602.085	75.7242	2042.64	1546.93	180.11	453.798	344.929	1719.86	19.6012	2865.7	220.234	21.4821	400.064
				223.03	#N/A	20207	223.029	13.3319	0	339.393	61.8386	402.678	127.061	156.565	57.2381	0	2130.45	3561.39	638.073	669.525	102.207	1392.54	69.9406	2557.26	40.8314	399.556	2559.57	157.1	119.755	91.4616	534.538	0	1494	141.896	19.1516	101.402
				223.03	#N/A	19614	223.029	12.1973	0	61.0984	19.1536	61.9106	0	19.9892	18.6595	0	2019.66	187.474	2850.56	3007.1	0	19.7975	51.8587	476.78	17.3968	840.75	543.677	18.7813	58.1813	0	300.13	0	367.714	81.5509	0	276.684
				223.03	#N/A	19322	223.029	10.9141	0	0	0	0	0	0	0	0	0	17.7709	194.38	18.6384	0	0	0	5461.43	0	0	0	0	0	0	0	0	0	0	0	0
				223.03	#N/A	1351	223.034	1.18323	0	0	0	0	0	0	0	0	0	0	0	0	0	0	0	26.2274	102.454	107.535	88.3374	142.161	196.813	228.633	244.972	172.894	155.127	354.753	273.466	415.236
				223.04	#N/A	2728	223.035	1.5549	0	0	0	0	0	0	0	0	0	0	0	0	0	0	0	75.3454	230.009	69.0086	127.038	397.621	325.78	146.964	102.483	205.178	199.864	1480.11	1702.64	1649.45
				223.04	#N/A	3841	223.037	3.16668	0	0	0	0	0	0	0	0	0	0	0	0	0	0	0	0	0	0	0	0	0	0	0	2306.83	15.7591	35.1275	107.778	86.2123
				223.04	#N/A	12630	223.043	7.17209	0	0	0	0	0	0	0	0	0	0	0	0	0	0	0	108.047	0	134.051	198.153	16.2974	0	296.088	322.121	381.751	480.019	83.0257	116.511	161.651
				223.06	#N/A	1563	223.062	1.44267	0	0	25.5727	0	0	23.3744	23.6438	0	24.7725	23.651	0	0	28.0786	26.091	19.9446	291.255	134.309	261.365	247.228	147.89	926.825	284.006	418.187	753.174	1085.47	284.438	804.902	470.914
				223.06	#N/A	8123	223.062	6.1167	0	0	0	0	15.1911	0	0	274.075	605.734	0	0	0	55.7093	0	17.0356	279.55	236.666	98.1125	197.334	523.905	229.353	188.995	130.835	320.239	382.415	526.535	110.805	261.282
				223.06	#N/A	3033	223.062	1.69122	0	0	25.5727	0	0	23.3744	23.6438	0	0	23.651	0	0	50.0121	26.091	19.9446	433.645	488.662	553.609	1023.37	270.098	159.575	516.442	750.632	452.339	453.409	284.438	676.652	210.514
				223.06	#N/A	4908	223.062	5.39683	0	0	64.6989	0	66.7742	53.7783	22.686	30.8	96.6479	46.1445	0	22.9363	111.047	26.7022	141.049	245.85	248.088	258.068	292.065	335.495	452.452	506.699	745.86	464.586	201.946	673.181	406.51	896.236
				223.06	#N/A	4142	223.062	4.76084	0	0	83.562	0	3815.83	1249.34	0	252.073	251.785	1705.29	471.335	0	591.572	193.93	264.77	580.799	535.674	430.452	827.083	799.292	970.635	363.298	603.324	3110.35	1226.72	2286.67	2744.37	2851.82
				223.07	#N/A	3978	223.072	4.06607	0	0	0	0	0	0	0	0	0	0	0	0	23.362	0	21.0681	230.555	0	255.44	307.169	0	34.5613	470.909	318.01	676.191	540.902	919.622	851.783	865.497
				223.1	#N/A	13077	223.096	7.116	898.501	986.659	3085.49	925.282	1367.14	4831.74	1739.65	3898.13	2384.68	1903.94	1399.63	2003.26	4046.13	1713.1	3789.99	301.41	3833.56	306.52	367.659	3280.28	2898.47	406.985	691.928	2753.93	595.721	971.8	1210.43	1876.38
				223.1	#N/A	6311	223.098	5.78151	0	0	105.453	0	2176.4	2319.13	1947.13	491.96	821.207	2653.73	263.249	1870.35	394.299	2052.87	606.667	421.735	1165.9	2152.88	3222.56	1495.72	1738.05	3870.11	4396.09	1399.94	4533.19	1540.91	641.153	968.411
				223.1	#N/A	14541	223.098	7.4526	0	0	93.2612	797.966	852.973	3873.5	155.65	2411.77	3027.44	188.073	2557.86	176.884	412.239	244.316	297.126	431.32	736.358	545.583	298.813	525.22	395.782	716.143	1192.61	1500.62	970.744	897.784	1488.27	1751.26
				223.1	#N/A	10075	223.098	6.48599	0	0	179.91	0	3374.9	3666.04	2956.89	467.114	1481.53	3969.69	186.897	3216.37	1255.37	3335.5	2307.37	994.065	5258.39	3027.82	3411.84	7309.98	6457.24	3952.73	4974.4	5176.27	4555.35	2876.31	2529.6	2238.97
				223.1	#N/A	4059	223.098	4.56847	0	0	0	0	0	0	0	0	0	0	0	0	22.0577	0	0	158.315	1098.34	322.729	226.765	1543.99	1232.16	724.178	352.279	3260.81	521.909	1387.66	507.726	142.898
				223.1	#N/A	7548	223.098	6.09402	0	0	46.3871	0	1652.2	1790.12	1380.19	733.9	1267.29	1819.73	325.108	1565.33	482.04	1738.46	905.896	424.232	1507.25	1509.21	1697.95	1930.94	2061.67	1922.12	2023.71	3109.71	2175.74	1056.14	1862.61	1359.28
				223.1	#N/A	18136	223.101	8.87475	90.1904	63.3432	215.425	61.4453	150.077	113.577	313.232	645.053	176.396	131.184	191.551	176.663	447.681	283.825	410.903	97.9277	186.562	288.541	183.306	360.425	209.876	148.287	199.907	657.885	477.843	234.94	341.607	535.48
				223.11	#N/A	15212	223.111	7.70069	0	0	0	0	0	0	0	0	0	0	0	0	54.4169	0	33.6574	6892.84	17.2281	1847.45	17.8716	43.2414	17.6246	2780.9	2783.53	203.697	303.456	6293.72	6148.59	7059.66
				223.13	#N/A	10294	223.134	7.01535	0	0	19.1449	0	0	0	17.1333	16.7176	0	0	22.2944	0	42.2227	0	16.1797	337.05	403.079	478.954	536.23	320.154	216.072	445.181	339.359	869.622	1407.71	1254.53	904.948	1285.8
				223.13	#N/A	16992	223.134	8.27214	312.254	337.017	483.939	303.889	447.522	453.832	427.28	662.154	735.94	418.754	600.397	448.688	731.747	452.658	700.132	864.577	515.409	1356.74	1654.26	685.626	783.668	1861	1782.36	2134.9	4014.97	2185.59	2443.77	2658.52
				223.13	#N/A	18606	223.134	9.2431	212.472	212.592	641.412	231.224	913.236	1153.45	617.439	581.7	660.218	1297.03	444.705	609.186	566.672	1032.56	721.538	302.313	395.567	740.479	838.908	469.596	394.073	421.809	312.743	594.385	421.92	547.905	349.435	732.043
				223.13	#N/A	19010	223.134	9.57094	0	0	22.0425	0	0	44.9875	18.3752	21.2527	18.3035	124.004	17.7753	18.558	43.8426	30.8525	86.8502	0	21.9352	21.5783	71.5583	45.8436	23.4832	98.3249	132.401	100.203	146.501	384.251	100.138	89.8834
				224.02	#N/A	686	224.021	0.970587	0	0	0	0	0	0	0	0	0	0	0	0	0	0	0	160.891	78.7371	184.168	89.2573	57.4128	89.817	422.537	198.093	285.411	242.017	316.929	377.551	322.796
				224.02	#N/A	3949	224.021	3.97263	0	0	0	0	0	0	0	0	0	0	0	0	0	0	0	243.824	0	335.242	269.663	19.511	19.0807	535.994	575.852	669.466	546.535	242.188	59.1136	85.7273
				224.02	#N/A	2179	224.022	1.4548	0	0	0	0	0	0	0	0	0	0	0	0	0	0	0	225.022	124.783	338.625	296.69	218.22	120.827	735.662	602.133	536.42	518.305	157.015	155.256	201.532
				224.09	#N/A	6170	224.089	5.71295	0	0	379.878	0	0	0	205.08	279.657	388.302	0	1005.09	179.179	466.874	204.834	516.799	30.9068	42.4865	49.7092	371.03	166.474	34.442	111.054	92.0638	1223.65	301.441	163.461	633.003	105.934
				224.1	#N/A	7057	224.102	5.88671	0	0	301.278	0	235.282	262.712	178.498	15.9989	54.8936	311.244	6305.1	174.273	480.216	226.72	51.401	28.6925	163.838	206.68	175.083	243.008	135.341	262.007	357.515	97.1442	506.626	93.1487	77.4769	175.914
				224.13	#N/A	10341	224.134	6.76421	0	0	111.068	0	0	0	0	0	0	0	3611.83	0	0	0	0	0	0	16.6479	49.2611	0	0	21.7671	0	74.4976	23.3063	37.6713	47.3698	22.2783
				224.76	#N/A	665	224.763	0.771214	158.556	166.507	0	170.335	62.2759	70.7624	110.621	652.937	74.9638	132.527	88.4074	119.533	102.26	182.874	0	194.624	114.858	84.9213	67.4927	301.692	123.136	119.629	139.531	246.356	156.614	118.351	340.07	222.384
				224.8	#N/A	19770	224.804	13.287	52.6837	747.067	66.0076	506.651	82.6581	326.315	862.458	778.909	260.641	1564.3	1283.5	302.706	151.945	88.0919	640.113	7339.52	614.328	755.387	889.606	1127.58	1315.85	1105.23	1358.84	531.806	646.578	962.262	379.527	852.096
				224.8	#N/A	19682	224.804	12.5696	0	123.612	0	21.1718	0	61.0945	19.2926	325.586	54.1493	1016.07	167.209	477.756	16.9216	0	273.671	1781.14	55.1238	56.7436	126.094	546.601	989.766	230.792	2079.3	48.7086	1724.74	59.242	54.1361	819.944
				224.88	#N/A	2553	224.879	1.51367	551.934	494.688	543.907	488.361	620.122	776.988	903.443	1478.9	84.1948	651.962	122.504	906.65	456.937	1232.99	667.47	155.004	1104.5	145.631	266.283	817.692	898.628	277.704	299.927	603.684	182.349	564.976	471.289	155.351
				224.99	#N/A	4453	224.988	5.15713	0	0	0	0	0	0	0	0	0	0	0	0	0	0	0	78.049	152.682	110.046	194.979	72.6032	38.2559	161.952	251.828	381.616	332.3	94.5701	39.6993	45.3486
				224.99	#N/A	3129	224.992	1.87646	1083.36	1036.21	582.476	1110.21	261.878	193.825	138.651	258.286	225.526	129.917	247.769	267.361	672.405	214.174	538.212	16.8718	101.364	0	0	18.7638	0	0	0	0	0	0	0	0
				225.01	#N/A	5545	225.005	5.7864	32.7231	0	0	0	0	0	23.1416	29.0108	0	0	18.9552	23.4235	0	0	0	22.8031	903.256	30.9377	119.105	3312.71	3243.62	36.2006	59.1698	805.937	134.026	122.325	1317.29	817.643
				225	#N/A	2456	225.004	1.49485	0	0	0	0	0	0	0	0	0	0	0	0	222.74	0	44.6423	158.151	1104.5	330.233	461.731	1727.47	1952.9	615.016	862.205	1881.1	1016.11	841.826	3732.59	1650.5
				225.02	#N/A	6576	225.023	5.75041	0	0	0	0	0	0	0	0	0	0	0	0	0	0	0	0	0	173.122	122.404	0	0	222.856	223.405	33.518	371.617	88.3081	66.6795	47.357
				225.04	#N/A	3830	225.039	2.97807	0	0	75.5527	0	95.7776	66.2094	0	160.174	142.011	91.9808	131.848	0	119.581	0	75.8378	19.8484	3357.71	21.1713	73.5549	3211.01	3313.78	169.833	67.231	492.145	246.684	198.043	248.339	710.304
				225.04	#N/A	3203	225.04	1.68673	0	0	56.4389	0	63.7809	63.6727	0	93.5271	96.8006	61.7414	62.1892	0	142.453	0	56.7593	821.946	2132.26	782.235	554.844	1987.71	1922.06	1372.39	1575.36	1182.48	891.218	773.288	826.241	1815.17
				225.04	#N/A	3703	225.04	2.3837	0	0	78.2231	0	0	64.3063	0	174.027	210.465	0	106.773	0	161.457	0	129.719	104.589	629.968	37.6066	108.686	718.725	660.347	294.974	296.925	205.419	376.4	335.1	637.139	623.577
				225.04	#N/A	1791	225.041	1.27582	0	0	0	0	0	0	0	72.2434	96.8006	0	0	0	41.0815	0	20.7992	1948.65	865.869	1528.2	983.428	508.928	1079.84	880.92	2349.38	1985.84	1917.77	1261.57	955.217	1129.85
				225.06	#N/A	10347	225.057	6.66423	49.1837	51.5435	446.053	58.5076	38.7469	488.307	243.988	614.509	325.747	122.874	388.99	286.289	344.283	193.126	319.135	166.149	15.9729	16.1704	26.5186	30.9396	28.9022	28.4949	41.4197	30.1766	43.4572	26.9315	39.7364	40.2793
				225.08	#N/A	4582	225.076	5.25501	41.0841	49.677	282.813	51.4466	27.261	246.427	47.4337	916.769	1619.73	68.9873	201.21	81.7708	592.299	42.3498	495.412	1490.11	1277.16	1864.69	1692.01	1631.43	1835.83	1107.46	1332.87	1918.51	3396.28	6076.95	5131.93	4979
				225.08	#N/A	6202	225.077	5.69711	54.967	49.677	135.485	27.3138	0	21.4252	0	572.988	749.126	22.3075	246.12	65.9684	447.052	70.671	197.305	766.093	701.22	347.106	1480.89	1335.64	818.303	911.643	763.689	3023.35	1829.48	2275.43	5227.25	1926.98
				225.08	#N/A	3879	225.077	3.42176	0	0	22.7145	0	0	0	0	753.885	467.661	0	209.343	0	677.382	0	356.102	2638.26	1623.09	561.27	2383.34	1910.48	650.618	1149.25	1435.3	2779.82	4032.94	5683.48	6248.1	2925.45
				225.08	#N/A	8313	225.077	6.1372	0	0	26.4115	0	0	0	54.5172	211.465	277.683	0	155.895	23.3727	198.571	85.05	67.325	533.545	1128.68	1463.92	378.845	1746.37	1922.89	1432.1	1458.68	1440.23	1091.44	1268.02	2047.71	1878.37
				225.08	#N/A	4081	225.077	4.68083	0	0	0	0	0	0	0	764.859	1000.19	0	434.731	0	598.034	0	672.718	1338.83	1361.66	1677.97	2416.02	1985.21	2854.57	675.997	5968.3	691.549	592.867	3042.35	10364.9	6506.24
				225.08	#N/A	3769	225.077	2.68344	0	0	0	0	0	0	0	224.609	686.584	0	442.758	0	128.789	0	58.6173	924.852	573.166	1829.88	3028.61	738.409	514.482	2195.47	797.508	2228.19	4781.5	2313.96	4810.81	1071.19
				225.11	#N/A	7633	225.114	6.57992	65.5319	60.4771	1216.24	61.0406	16396.7	20898.1	14843.5	10188.7	17961.7	24617.9	748.708	17404.8	36446.5	16679.9	31969	1065	14657.3	14242.4	15696.9	20454	21171.2	18979.8	19210.1	23631.2	23163.3	26931.4	28783.5	27687.6
				225.11	#N/A	8635	225.114	6.49669	0	0	1145.96	0	15455.6	20073.2	14302.4	10495.1	17399.3	23515.3	890.492	16678.6	34846.7	16023.7	28689.8	586.519	14246.6	13909.7	15409.7	19007.5	20015	17897.3	18252.8	2107.2	22270.5	2241.85	29346.7	1658.66
				225.11	#N/A	14961	225.114	7.62299	0	0	308.015	0	1569.2	1674.5	1413.98	4431.39	5781.04	2002.81	3522.02	1549.81	3786.49	1754.26	3325.47	588.39	927.53	1574.9	1839.18	2541.34	2279.78	2459.61	2365.82	2561.43	2739.52	4991.37	6522.71	4583.45
				225.11	#N/A	12137	225.114	6.99422	65.5319	60.4771	225.913	61.0406	1849.88	1399.04	1389.75	965.918	1780.61	1985.79	552.696	1661.05	3099.34	1722.36	4557	750.684	1499.9	1596.77	2538.26	2701.69	2647.81	2674.98	2766.74	4341.65	3320.67	3820.8	4032.11	4848.3
				225.15	#N/A	17718	225.15	8.76158	167.333	208.969	506.569	190.443	343.663	490.376	403.187	953.505	944.28	297.391	520.33	420.348	820.233	485.361	778.27	327.667	757.64	457.854	440.921	1143.2	1196.57	537.107	530.524	783.841	1124.03	1416.59	1097.93	1352.17
				225.15	#N/A	16216	225.15	8.0593	143.353	178.683	534.958	180.536	297.154	632.163	495.01	1132.45	827.29	357.335	894.8	610.476	1154.43	561.884	1008.03	268.309	500.878	314.134	642.198	666.904	1198.07	390.762	407.838	1219.14	1296.5	1133.52	1941.27	957.418
				225.19	#N/A	17907	225.188	8.75931	0	0	0	0	0	0	0	0	0	0	0	0	0	0	23.3396	0	331.821	0	0	615.046	604.015	0	0	0	0	0	19.0573	52.213
				225.9	#N/A	20336	225.898	14.6691	2114.18	2359	883.555	3588.42	2838.61	3309.2	1257.14	742.194	1802.95	991.863	2516.16	2755.72	1189.28	2142.16	2757.56	2320.39	1443.91	1101.01	2438.18	2789.64	841.928	1574.57	2232.6	2101.43	940.235	2634.28	1369.05	1045.06
				225.98	#N/A	14236	225.977	7.4644	63.1024	67.6789	0	59.7565	0	174.484	0	0	0	71.5991	0	0	0	0	0	5510.01	4148.81	284.468	0	1765.67	7933.27	110.518	0	0	0	0	0	0
				226	#N/A	4428	225.998	5.09646	0	0	0	0	0	0	0	0	0	0	0	0	0	0	0	17.2442	0	18.4602	0	0	0	37.1851	24.4355	18.5762	0	941.759	1185.57	904.483
				226.07	#N/A	2819	226.072	1.39199	0	0	31.779	0	0	0	43.661	40.4012	66.1909	0	290.534	118.134	84.8319	61.1813	24.6528	278.677	59.975	463.036	263.831	109.364	89.4113	310.732	299.045	408.068	249.711	1498.97	1681.45	591.091
				226.07	#N/A	3150	226.072	1.74932	0	0	0	0	0	0	43.661	0	66.1909	0	271.04	118.134	84.8319	61.1813	24.6528	222.092	20.867	532.524	412.684	47.3282	43.6123	549.666	398.005	311.795	642.083	1205.98	2111	2101.54
				226.11	#N/A	7072	226.107	5.82606	0	0	58.4759	0	0	0	15.6778	0	0	0	2146.05	0	87.8826	26.0758	0	14.8807	15.1739	23.096	103.317	17.0275	14.8045	31.8103	32.5245	79.4494	192.326	102.812	309.697	213.654
				226.11	#N/A	4995	226.109	5.40025	0	0	0	0	0	0	0	0	0	0	113.563	0	49.4618	0	0	18.473	0	21.1992	44.5653	0	14.6123	47.7499	88.282	371.898	113.713	140.894	192.275	106.115
				226.12	#N/A	6357	226.116	5.95803	0	0	58.4759	0	275.625	326.249	251.818	18.9696	0	309.621	373.461	263.056	87.8826	285.833	65.0049	18.4398	165.547	196.769	192.984	235.005	254.73	254.276	179.704	381.372	334.327	385.839	499.388	591.553
				226.15	#N/A	13887	226.145	7.30823	0	0	5221.09	0	267.263	2063.88	3220.28	3367.57	3771.5	979.549	28171.9	4499.02	10712.9	6467.98	3959.89	738.427	601.76	1683.28	4692.46	2505.69	1126.23	1265.77	1304.34	19138.4	5488.93	3431.53	15600.7	2614.94
				226.8	#N/A	19894	226.802	13.2068	0	62.3618	0	0	0	0	0	20.2718	18.432	503.758	250.401	118.017	0	0	105.368	1994.12	0	18.6035	20.3459	18.8756	111.15	24.0669	221.484	0	242.347	17.9918	0	142.328
				226.8	#N/A	20244	226.802	13.3779	0	111.432	0	0	0	0	0	0	18.432	239.21	250.401	341.465	0	0	105.368	1659.01	0	18.6035	0	0	270.484	38.3498	172.688	0	128.621	0	0	142.328
				226.94	#N/A	7249	226.935	5.9982	406.154	459.728	389.066	462.625	172.115	340.96	362.464	407.706	446.031	327.236	234.554	369.982	371.017	371.235	576.498	111.055	209.264	240.35	304.511	220.827	265.138	456.594	483.802	350.579	290.314	321.764	332.869	276.893
				226.97	#N/A	107	226.966	0.67054	511.554	475.181	724.468	513.661	447.873	195.839	3375.91	1021.03	942.296	594.45	1162.43	2501.87	5475.99	5101.81	6172.06	692.569	1696.09	352.262	1204.04	3432.83	1608.62	742.699	672.418	2241.1	5100.15	2016.59	1290.22	761.899
				226.97	#N/A	17815	226.971	8.66499	274.842	128.985	596.815	171.235	446.751	487.651	520.642	544.622	645.907	342.307	364.099	600.659	654.84	540.832	502.987	54.9552	55.6143	147.003	104.613	93.985	74.7246	227.088	231.136	90.3918	349.677	297.984	271.431	267.708
				226.97	#N/A	18524	226.972	9.14678	991.367	1101.45	876.9	1035.02	1323.06	647.429	1147.42	902.574	976.517	661.15	427.174	1216.97	950.607	1528.39	946.714	239.307	277.443	537.573	564.129	346.542	382.772	1359.67	1528.04	593.635	929.172	846.716	729.958	882.229
				227	#N/A	2596	227.002	1.53609	0	0	0	0	0	0	0	0	0	0	0	0	0	0	0	18.7727	0	0	71.5139	0	15.0898	73.6561	107.177	116.586	152.033	546.252	800.813	413.534
				227.02	#N/A	756	227.02	0.972587	0	0	0	0	0	0	0	0	0	0	0	0	0	0	0	263.558	472.294	204.808	268.453	613.356	742.649	316.233	471.55	527.748	629.765	237.048	383.411	300.723
				227.03	#N/A	1500	227.031	1.11312	0	0	0	0	0	0	0	0	0	0	0	0	0	0	0	0	0	48.228	18.6205	22.1841	0	27.8514	25.1682	42.9577	39.6242	942.839	841.037	1032.29
				227.04	#N/A	7052	227.039	5.95548	0	0	108.029	0	34.135	22.2015	118.475	50.5152	0	0	94.1186	119.776	383.044	322.355	270.914	181.849	342.627	145.453	270.381	549.08	520.268	236.194	309.256	703.157	1428.76	179.626	325.988	124.848
				227.06	#N/A	1457	227.056	1.43707	0	0	39.959	0	280.008	224.649	61.6275	348.183	470.114	153.998	180.22	99.065	347.823	104.964	180.845	2322.46	886.035	3653.6	2952.59	3699.4	1398	1918.83	2636.86	3841.01	5752.2	7403.44	3140.19	5341.44
				227.06	#N/A	4115	227.056	4.74083	0	0	0	0	0	0	0	114.836	425.885	0	26.7648	0	146.758	26.0811	100.192	374.86	466.486	362.433	752.009	728.596	1978.21	1196.95	786.582	1746.01	809.917	1769.17	1510.57	1991.38
				227.06	#N/A	3959	227.056	4.06833	0	0	0	0	0	0	0	57.5051	0	0	0	0	24.8313	0	0	550.314	917.102	1629.47	2184.14	1615.71	1757.76	1200.83	756.46	3560.93	1518.12	3542.99	4194.35	9392.54
				227.06	#N/A	2973	227.056	1.91618	0	0	0	0	0	0	0	576.582	550.386	0	191.424	0	165.407	0	180.845	1168.41	2729.13	1547.58	1995.95	3592.2	3421.18	2542.37	3333.14	2853.95	3303.41	7044.97	8123.25	8737.77
				227.06	#N/A	3867	227.056	3.33679	0	0	0	0	0	0	0	0	0	0	0	0	0	0	0	1584.37	1805.93	1373.47	749.738	514.092	549.214	1391.58	2054.24	1762.1	1585.02	7826.94	8075.93	6966.83
				227.06	#N/A	3816	227.057	2.42348	0	0	0	0	0	0	0	155.406	163.684	0	115.584	0	53.1544	0	50.4469	1517.94	572.171	2382.88	3378.11	599.403	985.226	654.724	836.528	883.98	631.119	2596.12	2901.94	1967.25
				227.09	#N/A	14962	227.093	7.51793	542.555	453.897	260.015	534.364	330.604	356.122	249.845	497.661	398.794	181.073	426.636	310.005	693.03	138.811	829.972	132.92	634.676	506.323	447.83	849.338	329.014	565.734	392.323	400.448	383.651	1062.46	388.188	586.976
				227.09	#N/A	10397	227.093	6.65654	4368.73	3277.98	7004.05	4267.99	4434.77	13062.1	2671.36	2822.87	2549.9	5547.75	2219.59	2928.92	3657.98	3607.93	2861.16	1396.88	3804.82	1382.77	4045.46	2456.81	2293.24	1061.33	1416.46	3865.3	2338.94	4006.81	7028.78	5176.24
				227.09	#N/A	8606	227.093	6.28679	465.146	354.218	571.787	706.484	263.196	197.717	171.987	542.455	734.068	272.931	611.972	124.43	1092.83	667.222	865.924	730.576	2269.96	1541.65	676.651	5506.18	5223.59	1173.72	759.211	1742.1	1751.2	1864.58	3188.06	7466.3
				227.09	#N/A	6971	227.093	5.90365	165.782	68.9749	522.13	207.289	181.714	346.07	185.874	807.359	981.41	182.764	807.219	132.065	1290.75	275.907	631.236	3846.6	5975.87	2078.13	4106.37	7488.58	8242.58	3896.87	4384.08	7878.76	7312.93	5414.16	8598.24	11495.4
				227.09	#N/A	4097	227.093	5.00937	0	22.0157	258.93	23.7592	126.909	87.4688	23.4709	641.858	1834.55	24.2977	1474.72	22.0336	582.998	48.6472	330.735	1809.36	4217.19	2825.37	2866.45	5151.18	1107.94	805.506	1050.05	7602.2	1339.77	9724.07	19233.1	20628.5
				227.09	#N/A	5669	227.093	5.36894	100.218	53.8485	345.474	90.1325	121.094	127.584	77.16	1819.86	2143.58	86.4334	2966.11	100.02	547.566	87.7857	602.928	1781.75	3049.54	1378.73	2578.12	3853.4	3664.13	1420.18	2359.87	5933.12	4552.1	7208.73	5324.04	8656.23
				227.09	#N/A	3673	227.093	2.45448	0	0	0	0	0	0	0	761.345	770.337	0	778.284	0	509.47	0	22.0796	1035.2	314.857	297.576	1835.43	1373.68	1255.93	1897.8	1848.29	861.748	1983.84	2417.08	2577.38	2964.35
				227.1	#N/A	3630	227.104	2.34925	0	0	1210.95	0	71.0366	592.102	547.868	268.872	165.595	63.8295	413.117	63.5724	275.289	374.825	551.709	337.307	129.056	160.76	797.671	805.43	101.651	336.511	23.8487	679.256	1068.41	285.685	574.067	1113.3
				227.13	#N/A	17441	227.129	8.46486	780.705	796.146	1129.36	820.152	1329.51	1347.8	1068.22	1316.18	1414.53	1207.67	1154.15	1118.41	2093.03	1220.62	1486.06	945.634	959.713	1178.81	1504.71	1186.61	998.279	1330.99	1176.79	2776.01	2954.63	3622.74	2669.07	3452.11
				227.13	#N/A	13883	227.129	7.89573	203.745	402.083	525.121	286.891	836.362	716.282	434.219	1849.82	864.607	576.641	1446.02	403.671	3517.67	531.753	1316.41	748.382	2318.57	1101.14	1367.95	4437.3	3259.54	960.603	1122.08	1951.25	2399.66	5913.9	6186.96	7309.91
				227.13	#N/A	13515	227.129	7.01075	71.5294	97.8059	173.47	67.3625	260.968	204.659	79.4549	1375.12	1008.56	195.123	201.232	151.54	1522.3	114.768	680.928	305.783	381.946	735.746	638.587	972.225	851.787	547.487	530.217	854.73	1030.55	892.817	1096.7	1529.06
				227.13	#N/A	16264	227.129	7.98352	246.945	474.885	488.809	286.891	1207.19	828.773	434.219	631.515	624.189	616.714	694.48	456.402	3295.36	785.583	595.067	1141.4	1029.28	716.551	1023.47	749.7	1668.93	1023.68	1029.98	2471.91	2071.62	3301.49	4281.03	4788.09
				227.16	#N/A	16677	227.165	8.14062	0	0	0	0	0	0	0	0	0	0	0	0	38.733	0	19.8678	0	358.428	0	0	634.588	529.218	15.5541	0	17.4164	18.8982	29.8681	19.3418	53.289
				227.17	#N/A	17994	227.166	8.75535	0	0	0	0	54.1851	50.6311	0	281.457	272.832	0	162.742	17.5612	163.721	0	151.549	0	1662.63	52.0442	35.8073	2166.4	2537.31	0	0	62.6443	97.6086	202.284	192.167	468.003
				228.05	#N/A	1038	228.052	1.12498	0	0	0	0	0	0	0	0	0	0	0	0	0	0	0	344.348	145.578	536.667	639.561	83.8784	137.948	441.373	705.02	422.181	516.124	641.285	1287.13	685.923
				228.09	#N/A	3154	228.088	1.80489	0	0	0	0	0	0	0	0	0	0	0	0	0	0	0	76.8659	0	85.0609	257.032	0	0	620.259	294.854	260.695	209.909	506.051	439.641	759.056
				228.09	#N/A	3710	228.089	2.51836	0	0	0	0	0	0	0	91.9432	102.938	0	0	0	0	0	0	42.4086	0	241.201	134.543	0	0	323.368	93.9653	528.678	187.305	538.037	523.94	656.241
				228.12	#N/A	5434	228.125	5.51647	0	0	95.8779	0	68.0588	72.8625	44.5525	185.316	97.1817	90.9723	444.034	86.9385	435.216	180.794	194.174	17.1385	40.6403	0	129.203	76.9811	56.1597	93.9721	51.1112	465.087	82.0081	149.183	187.811	103.785
				228.13	#N/A	6912	228.126	6.13466	0	0	249.871	0	0	0	221.51	82.1532	97.7079	0	835.708	107.446	32.8648	238.126	46.0439	0	18.3589	0	46.3463	30.5127	44.9136	0	20.7228	4271.64	254.588	238.297	660.703	124.534
				228.13	#N/A	13106	228.128	7.21578	0	0	281.079	0	0	0	831.895	514.461	396.631	0	361.893	1074.37	16.834	780.679	253.308	0	52.5764	16.9227	120.68	134.001	65.8551	52.7457	217.666	160.585	248.096	88.1619	184.432	167.623
				228.16	#N/A	14688	228.161	7.57254	844.7	986.507	8792.14	860.348	2508.34	3412.5	9240.26	31844.1	17303	2918.31	26158.7	9718.4	14372.2	9642.41	22204.4	1336.68	2471.14	1407.19	4893.12	4625.46	4127.13	1985.56	2548.2	23648.2	10725.6	4539.15	10375.1	3055.63
				228.81	#N/A	611	228.814	0.812853	0	0	0	0	0	0	0	0	0	0	0	0	17.8091	0	47.4811	39.7023	0	284.801	119.096	0	0	324.403	366.212	0	144.693	20.1032	0	75.0556
				228.93	#N/A	7251	228.933	5.99872	413.289	483.456	399.339	404.669	162.782	320.896	371.512	421.502	424.068	326.61	231.236	355.769	402.312	368.92	572.841	117.854	208.177	238.96	295.958	250.536	270.421	410.432	580.064	283.225	315.454	332.192	354.301	339.097
				228.95	#N/A	17157	228.947	8.3429	0	0	362.37	0	151.018	162.238	148.121	407.293	980.174	141.801	237.135	127.902	350.035	164.58	251.626	0	64.2665	74.6221	68.0067	71.0577	80.7785	94.9655	92.0073	209.309	183.314	177.666	309.541	259.919
				228.95	#N/A	6972	228.951	5.92963	1936.03	1964.2	2047.68	1866.42	1969.17	2014.88	2391.83	690.298	192.288	1457	2139.3	2225.64	2751.48	3148.98	1767.46	297.93	766.055	492.265	515.676	782.291	705.961	1159.38	1393.28	615.974	687.338	1044.94	886.289	831.947
				228.97	#N/A	475	228.966	0.691848	0	0	61.5188	0	0	0	415.494	69.9923	133.832	0	172.274	331.618	733.654	842.653	1120.04	47.6313	191.904	106.759	139.977	443.235	162.124	129.562	167.923	351.069	650.236	233.821	286.708	323.656
				228.97	#N/A	18527	228.97	9.14739	1060.35	1153.33	940.939	1071.33	1316.17	777.041	1280.2	999.047	930.41	764.469	545.706	1238.72	992.997	1633.74	867.099	184.313	352.672	517.798	556.755	341.512	347.144	1506.96	1595.59	562.91	906.411	863.017	730.004	819.468
				228.97	#N/A	17816	228.97	8.66562	82.267	73.3519	676.793	81.6902	398.566	388.992	353.799	619.519	692.064	340.892	391.678	295.046	612.462	414.709	497.002	50.446	59.6888	163.217	143.504	96.0213	73.0054	252.27	232.976	106.943	387.143	241.772	298.635	360.479
				228.98	#N/A	3798	228.98	2.83757	0	0	0	0	0	0	0	0	0	0	0	0	29.0884	0	0	110.1	0	275.738	0	0	0	543.14	542.591	0	0	590.916	536.059	401.452
				228.98	#N/A	3904	228.982	3.70031	0	0	0	0	0	0	0	0	0	0	0	0	0	0	0	0	0	0	18.2122	0	0	76.2257	63.9296	115.237	130.745	1020.35	978.281	955.444
				228.98	#N/A	1585	228.983	1.17679	0	0	0	0	0	0	1283.42	0	0	0	0	1452.46	129.974	1283.11	0	0	0	0	0	0	0	30.8874	0	0	16.7883	277.693	399.624	256.094
				229	#N/A	3720	228.999	2.61853	0	0	0	0	0	0	0	0	0	0	0	0	0	0	0	0	16.2271	0	0	99.0285	79.803	44.8423	21.1064	15.8226	32.2766	4736.55	6350.77	5745.7
				229.02	#N/A	2990	229.018	1.7121	0	0	0	0	0	0	0	0	0	0	0	0	0	0	0	63.7503	113.29	0	374.797	188.851	185.051	39.4729	71.0306	489.172	460.002	86.6225	112.707	197.811
				229.02	#N/A	4041	229.021	4.47758	0	0	0	0	0	26.0395	0	0	0	0	0	0	48.352	0	22.8452	43.7699	835.453	120.244	109.929	750.972	660.025	174.76	186.477	224.023	293.966	200.099	233.927	219.265
				229.02	#N/A	3950	229.021	3.83279	0	0	0	0	0	0	0	0	0	0	0	0	0	0	0	0	855.978	0	0	879.688	734.853	0	0	0	17.6281	37.4758	104.732	83.5089
				229.02	#N/A	6373	229.023	5.85364	121.475	90.4734	316.333	103.732	103.28	106.503	133.904	346.041	335.899	72.7042	165.582	104.287	832.774	131.459	644.033	15.3507	0	44.7215	32.9152	18.0811	15.925	79.1217	91.1553	23.7243	277.591	29.8187	0	210.061
				229.04	#N/A	2046	229.036	1.05273	0	0	52.1949	22.787	35.1933	22.7302	20.5589	38.4862	38.8291	0	0	21.6549	30.0305	57.0945	63.4693	1142.88	1405.11	1710.61	1185.3	2749.77	1116.74	2507.24	1759.46	1942.51	1610.48	5015.03	4280.05	2989.1
				229.05	#N/A	553	229.046	0.888397	0	0	24.3314	22.787	0	0	0	21.9596	0	0	0	0	30.0305	34.2715	63.4693	212.225	95.7021	22.6562	65.7147	88.465	74.1416	26.3599	62.6866	575.399	19.7975	322.362	297.392	325.898
				229.05	#N/A	4027	229.054	4.38309	0	0	0	0	0	0	0	0	0	0	0	0	0	0	0	0	0	0	0	0	0	0	0	24.0161	37.0227	739.762	789.001	776.914
				229.07	#N/A	4931	229.072	5.29396	0	0	28.5037	0	93.8368	75.0624	97.4294	403.248	777.277	37.2339	58.9851	39.7849	482.14	99.7761	415.487	1382.35	1380.42	753.409	2321.75	1195.61	2001.22	2653.2	2668.94	3055.48	1374.49	12226.7	11732.3	8564.35
				229.07	#N/A	2569	229.072	1.54125	0	0	0	0	0	0	0	1195.38	787.829	0	1294.57	0	1335.16	0	329.505	1145.36	2801.55	2811.81	1341.95	2921.09	3563.31	2520.72	1959.9	1470.81	1631.7	10543.2	22530.3	18623.6
				229.07	#N/A	4002	229.072	4.34565	0	0	0	0	0	0	0	320.08	459.95	0	87.4067	0	108.751	0	23.8267	535.015	4412.91	3564.89	807.083	5654.88	4762.18	6074.79	7189.42	2767.53	1724.5	5322.53	6519.28	6024.43
				229.07	#N/A	3121	229.072	2.18239	0	0	23.4173	0	0	0	0	693.8	521.543	0	395.386	0	1360.05	0	419.656	1272.23	2443.31	2377.8	2101.19	3194.43	3283.88	2765.78	2588.02	3454.45	4985.59	4829.74	7016.85	6993.14
				229.07	#N/A	4121	229.072	4.76759	0	0	0	0	0	0	0	334.089	553.758	0	124.554	0	336.707	0	139.55	1546.61	3305.56	966.179	2124.89	4843.22	4610.69	1784.09	2284.09	4114.03	3083.31	13018.9	10911.8	16104.7
				229.07	#N/A	3682	229.072	2.33996	0	0	23.4173	0	0	0	0	894.876	584.127	0	395.386	0	681.97	0	286.151	1199.64	2303.35	2059.5	3967.6	2610.98	3616.27	3277.26	3200.75	6430.28	4848.65	23179.4	26357.9	11656.3
				229.07	#N/A	3825	229.072	2.85387	0	0	0	0	0	0	0	983.047	513.834	0	561.622	0	295.398	0	79.5466	1511.59	1149.73	834.89	966.694	1886.7	1985.15	761.166	1579.36	1381.58	1078.04	7363.58	8910.3	8236.8
				229.07	#N/A	3946	229.072	3.96916	0	0	0	0	0	0	0	309.875	264.768	0	84.1846	0	23.1167	0	0	1256.72	2762.45	1708.01	2334	4467.25	4190.65	1295.4	6307.17	9305.59	2404.92	15236.7	13948.8	6562.79
				229.11	#N/A	11376	229.109	6.38049	565.061	558.894	582.999	549.725	838.145	797.249	685.802	1833.83	1809.23	577.822	1200.51	781.774	2225.38	897.993	1777.93	963.102	2077.37	1496.05	1012.17	2280.01	2510.87	1853.68	1733.09	866.943	2936.79	4467.55	4054.07	4629.44
				229.11	#N/A	12776	229.109	7.02663	156.717	217.887	313.241	362.606	171.411	179.152	85.2549	320.84	355.448	172.823	498.278	114.832	754.725	146.585	309.526	347.295	1348.93	354.486	441.596	1910.97	1934.99	400.574	514.832	1017.84	632.877	1137.59	3365.35	1453.16
				229.11	#N/A	6721	229.109	6.02539	263.486	179.651	533.175	241.541	224.826	203.741	139.566	1527.82	1408.05	164.734	1081.29	355.299	770.646	173.742	774.834	277.33	7660.92	1705.12	1021.05	8619.16	12392.4	2168.29	1459.95	1538.49	1157.23	2778.48	5218.96	3396.21
				229.11	#N/A	5796	229.109	5.51666	66.1745	92.4553	231.334	81.5678	396.207	243.605	95.5189	2789.4	2513.72	129.204	1977.73	113.978	672.418	120.734	489.772	659.28	13229.4	782.985	1027.15	16904.3	16095.3	1242.6	685.478	1092.83	1561	5397.23	3320.6	3830.38
				229.14	#N/A	18591	229.145	9.10581	356.422	300.911	319.768	306.844	67.6071	277.08	338.897	555.907	1116.81	52.8874	854.955	264.086	987.741	250.862	718.624	239.663	457.38	52.5286	243.065	330.799	1036.97	229.339	271.076	416.846	628.547	1008.32	1489.84	1251.91
				229.14	#N/A	17052	229.145	8.29592	3086.34	3012.87	5932.69	2993.1	4236.46	9357.39	5889.67	12280.2	10666.9	4887.69	7632.06	5571.17	11085.1	6093.06	11694	3080.74	5972.69	3773.42	4601.87	9237.34	8300.13	3862.49	4475.69	7280.73	12162.2	14418.4	14581.3	17316.2
				229.14	#N/A	12898	229.145	7.23041	405.866	780.054	1323.31	245.971	1241.4	953.164	628.947	1845.09	1238.93	765.677	1598.94	678.542	2577.87	1171.38	1163.63	176.003	19118.9	523.755	533.004	26999.3	35011.5	454.809	363.505	954.635	673.005	1583.58	1811.75	1775.24
				229.18	#N/A	17978	229.181	8.90755	0	20.2956	52.032	0	162.405	227.305	42.4472	166.814	192.281	141.585	157.085	23.0213	119.519	25.5722	154.717	0	732.035	0	20.591	1014.05	1598.61	41.0778	23.7398	168.296	73.5714	42.3067	88.3401	199.714
				229.18	#N/A	19048	229.181	10.1604	144.85	139.289	288.447	153.069	556.615	225.49	459.886	594.676	667.413	363.787	624.043	226.425	399.398	214.305	499.608	151.347	793.462	222.194	322.015	1099.64	1090	274.196	186.834	442.871	279.297	479.721	1023.31	1605.45
				229.18	#N/A	19293	229.181	10.7094	103.895	141.473	242.257	57.5889	162.498	117.124	281.283	238.45	314.032	235.281	199.674	336.372	310.616	316.459	556.033	119.286	192.352	93.5004	155.657	190.574	255.602	161.933	206.556	192.779	233.776	521.657	956.945	1431.88
				230.06	#N/A	3983	230.057	4.05648	0	0	118.679	0	0	0	112.203	210.293	103.757	0	932.84	126.829	226.655	86.0188	102.411	0	0	0	97.6215	0	0	0	0	409.323	0	0	21.0769	0
				230.07	#N/A	1104	230.069	1.09733	0	0	0	0	0	0	0	0	0	0	0	0	0	0	0	146.478	35.2886	217.158	110.375	58.1384	65.0038	477.476	345.208	132.382	316.521	1168.73	896.631	462.099
				230.11	#N/A	4154	230.106	4.76797	0	0	622.155	0	0	60.1964	47.2676	28.8324	22.8317	0	22.876	0	0	0	100.777	69.0182	0	0	40.4321	116.972	24.6208	0	20.5568	44.0072	246.878	77.1332	61.6682	461.335
				230.14	#N/A	6312	230.14	5.7638	0	0	482.117	0	120.277	267.615	231.276	613.371	392.114	156.516	1229.12	259.152	1345.67	389.123	450.808	49.1487	123.504	92.2915	312.971	141.386	109.484	133.513	83.7663	813.368	276.029	362.324	622.061	277.117
				230.14	#N/A	7932	230.14	6.1301	0	0	289.073	0	36.4672	28.386	167.482	303.918	221.747	64.0197	497.251	264.073	693.438	292.184	339.003	0	0	0	193.133	93.7792	52.7486	26.217	40.9656	361.835	113.982	102.866	261.716	79.0239
				230.77	#N/A	20287	230.767	14.0082	0	204.948	0	0	0	0	0	0	0	1842.32	20.1379	868.645	0	0	0	8374.49	0	0	0	0	173.756	0	633.313	0	65.4649	0	0	0
				230.77	#N/A	1234	230.767	1.08692	0	0	0	0	0	0	0	1253.43	0	0	0	0	0	0	0	0	0	0	0	0	0	0	0	0	0	0	0	0
				230.81	#N/A	612	230.812	0.842177	0	0	0	0	0	0	0	0	0	0	0	0	0	0	0	15.8898	0	292.421	140.696	0	0	351.129	247.207	0	116.927	16.9517	0	72.4485
				230.87	#N/A	9808	230.875	6.50587	0	0	0	0	0	0	0	671.854	357.254	0	637.926	0	0	0	0	0	0	0	0	14.7967	0	21.475	0	0	22.6603	0	0	0
				230.94	#N/A	17156	230.944	8.3417	0	0	255.214	0	71.0377	104.134	93.6473	274.156	621.596	95.5262	154.622	85.8655	248.294	101.019	192.223	0	17.3226	19.3086	56.8505	41.0581	19.1035	57.2101	36.3737	136.188	116.584	119.623	110.354	133.631
				230.95	#N/A	6969	230.949	5.92914	1945.5	1775.78	2152.43	1882.93	2036.09	2059.32	2459.28	653.315	223.912	1472.61	2232.44	2280.14	2851.94	3172.21	1879.88	289.037	647.728	598.626	451.317	640.531	697.691	1218.18	1307.3	600.287	774.01	944.503	810.596	622.725
				230.97	#N/A	476	230.97	0.745736	0	0	0	0	0	0	0	0	0	0	0	0	0	0	17.4616	54.9291	0	110.81	73.1348	42.408	0	134.744	190.332	36.1766	59.5176	239.347	283.874	422.648
				230.99	#N/A	13396	230.987	7.24311	0	0	18.314	0	17.9977	0	0	41.8821	46.051	0	59.9556	0	53.2481	0	22.191	0	14.3114	0	99.0676	44.7102	52.1119	59.9002	0	127.815	545.801	95.2778	83.4867	83.0885
				231	#N/A	12606	231.003	7.09756	1004.15	944.817	830.36	957.799	1038.78	749.939	1231.13	1338.77	946.213	457.201	367.79	1316.1	1563.18	1860.81	4580.39	19.9887	220.833	140.742	321.031	226.083	362.485	226.733	346.995	145.517	292.722	508.452	554.935	260.232
				231.04	#N/A	8719	231.039	6.27506	0	0	75.0589	0	61.0563	65.6564	25.9808	323.077	311.877	25.5398	88.7405	23.5145	969.653	56.3245	648.55	0	0	0	0	0	17.6891	0	22.6926	64.3193	37.7204	26.327	21.2466	0
				231.05	#N/A	1662	231.051	1.26684	0	0	0	0	0	0	32.095	236.305	354.657	0	0	44.9792	412.087	51.7179	457.258	2220.85	5563.15	2981.29	1886.58	5455.39	6432.53	4631.29	3225.72	4181.17	5388.28	12419.8	8991.5	9461.08
				231.05	#N/A	3048	231.051	1.84291	0	0	0	0	0	0	0	0	0	0	0	0	0	0	0	317.761	743.18	1051.52	844.717	1057.91	1224.51	1163.38	1488.61	2098.06	1888.26	2666.32	4936.06	3699.34
				231.06	#N/A	15488	231.059	7.75734	0	0	11713.8	0	5197.9	3613.51	6057.12	9463.78	9455.85	5131.74	1285.3	8715.91	14816.8	8188.94	9872.14	276.404	1051.1	3602.35	2752.74	1547.79	477.408	3942.44	2922.37	668.242	5245.66	2281.82	2014.07	3653.55
				231.09	#N/A	4382	231.088	5.52532	0	0	307.818	0	547.238	158.023	52.9067	2508.27	2941.25	141.014	780.729	26.0463	1696.08	81.6629	803.457	807.471	7940.55	1050.88	1068.08	11741.6	2165.59	1079.8	1794.03	1977.57	1386.05	12064.1	11596.5	13846.5
				231.09	#N/A	6787	231.088	5.84103	0	0	307.818	0	837.901	2258.48	52.9067	306.455	109.542	1330.64	483.067	41.8185	414.921	81.6629	357.906	227.977	675.471	342.633	547.569	509.091	12743.7	420.238	572.102	573.502	934.76	1740.13	2278.48	2399.66
				231.09	#N/A	2592	231.088	1.67434	0	0	0	0	76.7151	0	0	132.958	141.839	0	171.846	0	207.757	0	26.5999	592.639	1637.92	894.429	389.77	1992.44	2090.58	375.122	2252.27	368.437	1480.6	1199.73	7491.05	612.249
				231.09	#N/A	4023	231.088	4.31585	0	0	0	0	0	0	0	49.6012	26.7695	0	0	0	23.0916	0	0	866.508	1651.32	640.05	576.524	778.033	896.001	1083.1	1108.86	1464.73	1603.38	9619.26	10116.2	10985.4
				231.09	#N/A	4283	231.088	4.90974	0	0	102.757	0	48.0009	22.5022	0	867.127	848.755	17.8624	237.385	0	529.683	0	468.123	468.401	1476.27	965.385	344.436	1641.97	2645.17	666.794	827.296	1066.29	518.736	4072.9	3639.75	10301.1
				231.09	#N/A	9142	231.088	6.34031	23.3954	46.8954	469.958	21.3171	140.924	353.313	97.2482	389.724	327.244	131.26	277.383	80.2881	131.532	122.754	358.116	64.5763	457.045	76.4881	151.912	770.566	735.684	256.065	159.216	434.852	318.778	1641.04	1893.16	1883.1
				231.09	#N/A	3109	231.088	2.21365	0	0	78.71	0	1009.27	1981.45	0	398.126	89.0945	1363.13	660.362	0	639.143	23.49	203.441	470.424	15162.4	833.009	740.624	23302.2	22141.6	375.122	983.812	629.15	1258.52	1793.26	1837.48	7045.48
				231.09	#N/A	3940	231.088	3.85887	0	0	22.4944	0	55.6743	1918.05	0	0	0	806.081	22.083	0	17.6072	0	0	1140.24	2635.27	665.297	773.214	3745.21	1711.96	1180.17	1054.12	1378.12	1640.63	1921.51	1560.94	1641.29
				231.09	#N/A	3868	231.088	3.37911	0	0	22.4944	0	139.996	1936.18	0	78.7502	48.4612	818.508	302.417	0	466.986	0	155.962	105.032	21103.3	1175.75	559.938	30805.4	31400.4	667.229	1370.38	1496.23	772.323	3178.16	4018.7	2076.64
				231.12	#N/A	3729	231.124	2.63203	0	0	0	0	0	0	0	0	0	0	0	0	0	0	0	0	1578.8	0	17.6137	2219.59	1989.06	0	14.7466	0	0	0	35.5523	44.7515
				231.12	#N/A	4273	231.124	4.96513	0	0	0	0	25.1147	0	0	104.032	26.9192	0	78.8225	0	133.363	0	59.5013	17.3167	2645.92	47.4952	111.247	3417.96	3198.05	16.0338	48.1362	168.97	51.8259	248.769	191.461	438.06
				231.12	#N/A	3826	231.124	2.98269	0	0	0	0	0	0	0	0	0	0	0	0	0	0	0	0	1148.68	0	0	1546.66	1320.95	0	0	45.9718	16.2859	116.858	308.127	380.622
				231.12	#N/A	9892	231.124	6.65438	489.096	571.915	855.165	546.184	248.274	563.096	760.301	957.04	748.698	350.817	2453.08	994.346	1616.61	735.431	1783.92	211.87	9404.21	251.942	251.888	12445.1	14216.3	198.104	684.374	1068.99	1072.88	1252.77	2642.32	1648.8
				231.12	#N/A	7569	231.124	6.15332	168.37	170.486	279.362	181.507	104.316	99.7581	71.0749	223.461	217.085	73.857	330.336	114.27	369.293	51.8015	300.054	20.6934	1922.76	59.3985	62.2506	3436.95	3312.39	27.8166	54.2622	95.9188	77.112	256.97	256.062	356.482
				231.14	#N/A	18442	231.142	8.90419	317.148	344.75	369.667	340.538	529.259	347.748	356.724	364.295	358.089	358.679	452.917	410.882	371.245	355.093	321.307	316.766	310.401	339.126	306.095	285.402	218.416	280.892	302.336	672.241	268.863	337.326	311.999	245.134
				231.16	#N/A	15643	231.161	7.60459	20.5639	0	90.853	0	30.8718	79.7582	86.891	52.1805	179.472	192.32	117.182	111.14	485.395	146.594	502.915	0	45.316	0	0	35.2986	40.0487	0	17.8136	0	46.9654	959.064	521.137	772.861
				231.16	#N/A	11635	231.161	6.94173	36.45	82.516	78.3181	33.7159	266.556	505.231	47.2759	348.501	332.166	335.602	230.223	41.1519	869.972	50.5517	318.011	0	127.55	19.2607	22.4421	206.605	343.087	24.165	20.1882	0	32.1241	382.212	341.215	1714.13
				231.18	#N/A	18359	231.176	8.9701	0	0	21.2081	0	0	0	1425.85	0	0	0	0	1175.4	0	1497.51	0	0	0	0	0	0	0	15.8013	17.7991	31.5517	60.693	24.2254	19.5093	0
				231.93	#N/A	20281	231.932	14.171	2178.44	1826.3	2194.92	830.264	2326.22	683.599	1032.36	1887.23	832.477	1974.81	1663.57	2430.79	1011.93	939.629	1002.24	2277.25	2356.75	2294.52	1796.94	1619.3	2057.23	969.73	2069.13	915.47	2337.77	1055.7	2093.17	1794.01
				232.76	#N/A	20289	232.764	14.0059	0	136.205	0	0	0	0	0	0	0	1786.52	0	687.394	0	0	0	13860.1	0	0	0	0	145.512	0	341.006	0	0	0	0	0
				232.77	#N/A	1235	232.769	0.857576	0	0	22.1373	0	57.021	51.9712	0	2105.32	0	32.8329	0	0	0	0	0	0	0	22.1033	0	0	0	0	21.7614	0	0	0	0	0
				232.87	#N/A	9850	232.874	6.58307	0	0	0	0	0	0	0	403.314	212.503	0	303.229	0	0	0	0	0	0	0	0	0	0	20.7588	0	0	0	0	0	0
				232.91	#N/A	5626	232.91	5.57747	416.289	296.968	213.328	332.867	135.892	135.354	327.312	295.992	244.594	116.86	111.912	235.239	311.863	415.043	405.076	0	250.091	138.324	188.314	314.367	393.986	149.479	379.324	85.4175	403.788	301.81	221.41	153.023
				232.94	#N/A	7444	232.942	6.03188	0	0	0	0	0	0	0	37.3386	1102.57	0	0	0	0	0	0	0	0	0	0	0	0	0	0	0	0	0	0	0
				232.98	#N/A	8186	232.984	6.24385	132.041	154.488	72.2886	162.98	120.329	46.7393	122.243	133.988	103.897	43.9657	20.8308	109.336	323.702	211.594	934.546	0	0	0	24.2429	0	0	0	0	29.8066	27.7256	0	0	23.9789
				233	#N/A	12607	233.001	7.09708	1026.75	952.282	963.822	970.177	1090.53	753.263	1275.93	1337.51	983.039	490.497	463.726	1300.77	1479.54	1903.66	4680.52	0	205.856	160.583	407.576	213.497	401.48	189.224	363.469	111.634	301.378	638.264	520.995	280.494
				233.01	#N/A	5112	233.009	5.39166	0	0	0	0	0	0	0	285.584	318.53	0	52.943	0	229.924	0	322.558	0	29.7477	0	14.4405	44.5153	46.0018	19.7331	22.2241	22.2076	37.4065	90.4004	53.5461	33.8105
				233.01	#N/A	860	233.01	1.0145	0	0	0	0	0	0	0	132.331	85.0457	0	30.4054	0	20.0702	0	0	16.3234	136.868	22.2151	21.5009	69.0512	120.826	59.3532	33.3214	101.329	79.2759	577.525	466.181	544.095
				233.02	#N/A	1767	233.022	1.17985	0	0	0	0	0	0	0	132.331	85.0457	0	30.4054	0	0	0	0	61.0405	51.4979	107.474	158.69	135.016	81.1261	94.773	135.071	367.553	241.759	514.804	404.843	313.123
				233.03	#N/A	695	233.03	1.00292	0	0	0	0	0	0	0	0	0	0	0	0	0	0	0	198.557	176.646	80.4337	210.862	277.467	211.28	94.773	200.014	472.903	279.687	272.341	447.921	417.229
				233.04	#N/A	12107	233.036	6.79539	0	0	155.007	0	44.8587	42.3652	125.573	106.997	130.737	65.9185	139.123	203.94	565.731	217.483	208.591	0	60.0533	78.7395	99.3552	39.9822	116.09	58.3536	49.9391	368.586	264.054	108.656	212.956	400.346
				233.04	#N/A	9954	233.042	6.50654	0	0	155.007	0	44.8587	42.3652	125.573	127.769	130.737	65.9185	139.123	203.94	621.672	217.483	198.82	117.019	192.167	61.1822	239.637	290.264	238.59	155.576	244.736	610.996	706.289	507.374	431.713	483.25
				233.04	#N/A	7920	233.043	6.17128	0	0	62.0166	0	21.6057	31.1097	0	127.769	67.1508	0	17.7797	0	322.281	0	198.82	144.24	260.356	346.991	328.288	290.264	217.57	365.943	432.93	569.141	706.289	671.731	484.683	633.784
				233.05	#N/A	1531	233.047	1.22482	0	0	0	0	0	0	0	0	0	0	0	0	0	0	0	68.828	66.5921	129.922	241.232	115.786	240.37	286.68	327.555	307.313	429.209	133.69	66.2429	152.941
				233.07	#N/A	2083	233.067	1.32408	0	0	0	0	0	0	0	24.2043	54.0635	0	27.9421	0	0	0	0	80.0273	573.701	238.452	173.91	1495.63	1556.52	171.408	764.078	323.792	325.115	845.193	545.414	2466.21
				233.07	#N/A	3716	233.067	2.56087	0	0	0	0	0	0	0	0	0	0	0	0	0	0	0	85.2121	764.918	117.473	421.282	1505.32	1711.59	447.557	438.683	931.725	939.414	1463.6	1979.59	2155.73
				233.07	#N/A	3017	233.067	1.70482	0	0	0	0	0	0	0	0	0	0	0	0	119.117	0	69.313	39.5555	263.757	172.962	121.84	698.839	337.798	111.474	346.674	323.792	362.668	2304.27	2408.11	2661.6
				233.07	#N/A	3499	233.067	2.23219	0	0	0	0	0	0	0	0	0	0	0	0	119.117	0	69.313	105.382	172.128	96.9109	135.875	453.634	447.267	300.075	161.092	257.185	356.198	538.696	562.135	590.607
				233.08	#N/A	17103	233.083	7.70846	0	0	51.0591	0	444.937	138.547	90.4323	87.5394	235.416	278.704	54.2898	102.518	268.191	134.526	241.608	93.5683	537.361	358.12	665.531	620.33	708.632	771.366	253.364	1191.21	1101.08	2595.04	2441.54	921.362
				233.08	#N/A	10883	233.082	6.99192	0	0	20.8569	0	343.896	140.463	194.069	136.915	182.57	97.1149	45.3536	68.6774	181.188	269.183	154.496	211.379	635.893	203.965	348.507	389.521	190.012	512.582	354.186	454.314	423.694	612.898	379.578	517.044
				233.08	#N/A	7649	233.082	6.09316	0	0	0	0	318.139	300.391	281.574	41.6197	22.4209	303.611	0	243.098	110.303	302.27	94.2924	218.829	396.962	427.133	445.18	610.241	436.018	501.545	359.188	470.722	372.441	804.176	1057.43	618.53
				233.08	#N/A	15453	233.083	7.5098	0	0	51.0591	0	444.937	138.547	90.4323	115.245	182.57	278.704	54.2898	102.518	278.15	134.526	241.608	93.5683	525.246	358.12	665.531	476.495	439.722	771.366	354.186	1280.49	628.183	1953.73	2246.29	2501.88
				233.1	#N/A	4073	233.103	4.66304	0	0	67.1963	0	0	0	0	0	0	0	22.0421	0	55.4456	0	22.37	40.2025	1649.29	17.7384	19.4473	2416.15	2460.19	23.529	36.9321	76.1959	134.785	338.104	643.947	372.736
				233.1	#N/A	4294	233.103	4.98895	0	0	538.602	0	305.535	199.835	29.5664	273.169	302.326	103.552	263.503	24.4765	190.174	63.9895	229.719	43.6316	821.87	104.838	154.845	1376.03	1256.74	109.237	197.741	193.634	374.386	682.013	358.832	669.525
				233.12	#N/A	14663	233.119	7.49201	0	0	0	0	18.3587	0	0	0	0	0	56.6795	0	0	0	0	551.139	161.353	80.87	155.602	154.221	104.975	463.403	255.065	389.455	173.944	230.65	199.313	465.54
				233.12	#N/A	17997	233.119	8.70421	0	0	0	0	0	0	0	96.4343	186.861	0	176.225	0	437.85	0	280.484	45.4682	38.8264	41.4808	74.4276	95.0866	66.9042	60.8201	88.6372	301.405	324.928	529.157	373.65	350.902
				233.12	#N/A	9368	233.119	6.47027	0	0	0	0	0	0	0	0	0	0	0	0	0	0	0	456.985	208.325	427.115	575.282	105.086	165.187	453.39	350.775	557.078	314.148	275.632	123.494	490.594
				233.12	#N/A	11917	233.12	7.15196	67.3266	54.7014	46.3057	58.1144	508.832	239.09	44.6855	44.7839	60.8556	325.04	56.7062	51.352	52.3036	63.2905	49.4335	214.569	89.4047	258.21	494.918	257.296	282.807	440.465	550.303	1239.43	508.695	284.888	199.313	268.428
				233.16	#N/A	19241	233.155	10.5966	1048.13	1302.92	843.541	1019.86	1585.91	1338.69	2152.69	1604.72	1662.91	2535.1	1241.74	2056.75	1317.69	2560.77	1095.04	869.818	1069.08	1660.54	2477.19	990.191	1449.12	2600.56	2565.76	2215.07	3452.61	3390.65	2264.2	2950.85
				233.97	#N/A	650	233.972	0.983229	0	0	0	0	0	48.0541	0	0	0	0	0	0	0	0	0	199.198	201.353	42.3491	62.8113	350.446	476.621	16.4509	81.8629	125.393	134.163	0	26.0468	0
				233.97	#N/A	8222	233.973	6.24836	430.91	406.947	0	413.908	0	541.011	0	0	0	70.8381	0	0	0	26.605	0	4148.16	4432.17	703.269	0	4048.96	12923.1	55.288	21.2711	28.0588	0	0	0	0
				234	#N/A	2853	234.005	1.55589	0	0	0	0	0	0	0	0	0	0	0	0	0	0	0	0	0	19.0063	0	0	0	23.7453	17.5285	63.3026	0	319.729	382.159	437.88
				234.04	#N/A	2399	234.041	1.39144	0	0	0	0	0	0	0	0	0	0	0	0	0	0	0	101.477	0	27.3571	56.3881	15.658	31.5526	69.0444	69.6857	207.405	273.547	660.647	604.386	650.474
				234.09	#N/A	11882	234.087	6.91742	0	0	0	0	30.3562	0	0	0	0	0	531.642	0	20.1582	17.5296	0	14.2787	0	20.5459	82.1843	26.1182	19.765	17.0784	18.718	665.712	37.0255	27.8523	349.28	22.7121
				234.12	#N/A	12298	234.123	7.06156	0	0	0	0	68.5744	19.5466	0	0	0	18.8825	592.938	0	0	0	0	20.5703	14.8917	0	25.5642	19.3659	15.2412	23.4121	24.9639	1204.79	27.2274	20.929	703.537	25.8729
				234.13	#N/A	7073	234.134	5.98177	0	0	200.26	0	0	0	0	0	0	0	3321.81	0	274.464	39.6685	0	0	0	0	16.3517	16.8609	0	0	0	176.883	405.135	0	30.5392	0
				234.76	#N/A	20288	234.762	13.9964	0	75.404	0	0	0	0	0	0	0	823.051	0	553.793	0	0	0	8763.31	0	0	0	0	113.754	0	272.803	0	0	0	0	0
				234.77	#N/A	1236	234.767	0.840461	0	0	42.2785	0	113.747	95.7417	25.6201	1265.61	23.2927	101.425	0	34.6223	0	0	0	0	0	42.6825	0	0	0	80.1355	40.2337	0	0	16.9954	0	25.1802
				234.86	#N/A	374	234.86	0.722193	27.1397	0	60.8758	23.0689	0	0	916.504	177.709	90.4649	23.8746	63.0929	738.774	1721.43	2681.88	8760.99	0	369.102	0	391.861	1054.94	266.562	133.341	54.0201	611.074	2944.98	143.027	350.678	87.3722
				234.91	#N/A	5589	234.907	5.57571	311.793	304.256	217.522	325.185	132.784	131.003	334.644	280.637	248.208	118.109	91.0785	247.989	321.208	390.509	397.629	15.5181	253.516	134.054	176.194	314.909	378.013	125.406	347.587	99.1756	301.294	321.44	211.497	112.473
				234.91	#N/A	4404	234.907	5.08198	59.4604	53.4883	0	54.9685	0	0	0	0	0	22.7274	26.0333	0	0	49.6073	0	135.395	438.521	118.21	17.2887	567.112	800.903	15.1375	38.7005	0	68.3615	17.9091	0	16.8038
				234.94	#N/A	7445	234.939	5.91032	0	0	0	0	0	0	0	0	725.123	0	0	0	0	0	0	0	0	0	0	0	0	0	0	0	17.8558	0	0	0
				234.98	#N/A	8187	234.978	6.20439	150.754	158.631	73.4948	135.639	133.039	114.103	146.833	125.275	103.448	44.8095	0	117.251	301.927	200.867	883.97	542.063	857.868	133.814	0	601.211	2288.14	0	0	0	0	0	0	0
				234.99	#N/A	1483	234.99	1.11978	0	0	0	0	0	0	0	0	0	0	0	0	22.9084	0	21.4466	40.3693	56.3739	82.9896	83.9099	49.2337	57.7282	154.086	186.675	194.8	246.419	3120.72	3667.3	3329.19
				235.02	#N/A	3090	235.022	1.80791	605.977	581.829	802.723	512.09	372.719	363.042	194.696	379.649	401.98	274.161	202.143	508.336	552.124	258.758	433.107	179.493	422.661	37.9396	21.4663	215.274	227.216	173.718	185.043	197.351	192.058	3794.71	3656.01	4363.38
				235.02	#N/A	4883	235.025	5.26162	0	0	0	0	0	0	0	80.5727	91.7229	0	24.0344	0	105.001	0	63.3003	141.786	1331.24	155.193	50.0531	882.7	726.598	374.608	274.838	209.675	181.078	34611.2	38649.8	40589
				235.03	#N/A	4071	235.025	4.50452	0	0	0	0	0	0	0	24.3722	90.6459	0	0	0	51.3895	0	0	62.6362	121.301	114.237	59.3611	315.544	273.628	98.1038	85.2534	79.637	217.647	10285.9	11479.6	11982
				235.03	#N/A	2344	235.026	1.44925	0	0	0	0	0	0	0	0	0	0	0	0	0	0	0	113.717	286.655	62.1794	118.539	341.309	324.699	197.338	204.907	315.543	216.451	8403.12	8590.52	9624.29
				235.06	#N/A	5369	235.062	6.2582	0	0	43.7545	0	18.1052	17.2002	16.2627	283.229	359.007	42.929	292.366	0	164.767	50.66	94.5253	306.972	782.573	247.368	213.783	1058.76	1132.38	444.428	686.579	622.992	661.597	1260.38	1704.55	1443.95
				235.06	#N/A	12386	235.062	7.07329	0	0	73.2473	0	123.584	26.5489	24.0823	174.241	254.92	125.581	41.1707	21.9245	121.361	57.6785	127.211	219.848	841.197	263.438	453.496	299.788	1415.98	324.012	162.838	517.589	473.344	759.686	683.027	803.202
				235.06	#N/A	11008	235.062	6.67743	0	0	43.7545	0	123.584	19.2263	16.2627	307.708	391.578	42.929	48.188	0	164.767	50.66	94.5253	280.948	1815.51	535.958	696.677	2518.07	2731.65	655.56	436.148	1204.15	781.232	754.574	661.665	883.232
				235.06	#N/A	3669	235.062	2.34661	0	0	0	0	0	0	0	123.997	23.0303	0	72.8722	0	0	0	0	64.8534	3047.65	93.5845	40.4319	5060.31	5194.35	108.625	225.111	121.324	122.917	145.567	231.154	97.3443
				235.06	#N/A	4087	235.063	4.64748	0	0	0	0	0	0	0	61.8878	81.8419	0	123.618	0	89.8393	0	97.7272	119.271	148.784	237.236	322.572	309.5	218.408	163.229	171.155	349.154	1050.38	295.439	603.998	354.628
				235.07	#N/A	3888	235.069	3.46149	0	0	0	0	0	0	0	0	0	0	0	0	0	0	0	0	0	0	0	0	0	39.2419	0	26.7227	48.7362	2119.56	2509.18	2515.28
				235.1	#N/A	15480	235.098	7.33124	0	0	59.9276	28.6679	79.7236	59.7025	28.6454	3836.93	3881.63	131.621	2479.96	22.3392	104.996	55.236	79.1023	459.582	134.673	963.331	577.628	232.507	542.884	696.113	379.928	587.747	1773.24	1283.3	1231.46	1680.83
				235.1	#N/A	12125	235.097	7.02394	0	0	0	0	79.7236	59.7025	28.6454	660.705	629.737	0	2375.02	22.3392	71.1672	55.236	46.0207	464.551	581.381	620.803	732.314	279.889	729.317	612.138	1028.86	1054.24	924.458	625.392	419.512	565.054
				235.1	#N/A	9923	235.098	6.50484	0	0	26.2509	0	21.268	53.7163	17.361	120.998	77.5597	41.5636	107.442	0	60.4233	21.1609	30.5217	1881.82	829.665	746.813	1322.08	1119.12	515.432	1562.36	1442.97	2671.32	2295.7	945.067	543.295	450.841
				235.1	#N/A	7395	235.098	6.16189	0	0	26.2509	0	23.8744	53.7163	0	35.6298	54.5358	18.9011	21.5539	0	60.4233	0	30.5217	1248.54	829.665	431.282	836.806	1048.75	515.722	832.127	316.273	892.824	576.218	658.79	810.397	649.389
				235.1	#N/A	6123	235.098	5.85324	0	0	0	0	0	0	0	0	0	0	0	0	0	0	0	857.24	141.103	431.282	330.817	271.822	525.854	292.101	560.228	861.673	899.904	1275.1	468.828	644.029
				235.12	#N/A	19812	235.119	12.8683	0	0	0	0	0	0	0	0	0	15.726	0	2052.91	0	0	0	0	0	0	39.822	0	0	0	0	0	44.382	0	0	0
				235.13	#N/A	12559	235.134	7.07178	0	0	0	0	0	0	0	0	0	0	38.6006	0	0	0	0	589.722	392.53	434.934	171.025	209.433	693.123	487.113	1039.09	911.66	666.052	1653.79	895.334	1146.56
				235.13	#N/A	15949	235.134	7.89789	0	0	0	0	0	0	0	0	16.3317	0	0	0	19.1134	0	0	153.365	122.435	190.601	561.245	234.549	158.751	351.307	409.201	361.735	445.099	442.42	269.338	781.519
				235.13	#N/A	14933	235.134	7.48628	0	0	0	0	0	0	0	0	0	0	0	0	0	0	0	391.59	91.9198	133.813	122.275	216.079	325.315	108.847	443.984	449.729	174.882	784.468	515.465	688.122
				235.14	#N/A	16956	235.136	8.3999	46.9293	75.6201	283.872	43.0671	303.461	105.61	310.329	309.577	426.542	181.763	196.915	195.868	821.842	316.308	1037.28	127.856	260.087	190.601	561.245	272.411	90.0798	184.352	409.201	329.249	1327.72	1223.97	308.427	549.384
				235.17	#N/A	17616	235.171	8.54612	330.079	547.808	394.592	393.075	513.936	693.593	520.212	502.36	625.702	780.488	650.922	799.94	484.333	479.906	666.718	989.785	533.36	578.349	862.699	647.89	960.307	795.535	1221.45	693.753	1250.08	841.127	656.017	909.26
				235.17	#N/A	18319	235.171	8.88339	22.9498	22.6396	314.079	23.6407	26.5597	62.357	50.7919	614.765	749.944	75.1386	86.5919	67.2452	317.61	79.3311	541.074	179.46	34.932	135.378	227.638	127.438	116.63	192.617	277.812	560.823	351.07	343.545	606.446	297.755
				235.17	#N/A	18973	235.171	9.51299	708.088	725.635	1304.02	681.94	1074.75	944.168	849.895	889.557	839.715	1265.5	861.315	906.83	820.252	889.464	811.332	829.562	772.469	928.572	985.868	842.465	954.93	1020.48	1081.86	1172.61	950.173	988.203	921.886	991.997
				235.17	#N/A	18658	235.171	9.37184	753.262	766.349	617.961	791.01	1150.72	1225.75	992.287	593.199	731.089	588.949	946.337	952.053	543.218	947.486	499.736	805.774	930.554	1037.71	905.09	480.595	491.983	664.226	585.24	427.759	588.985	1067.44	566.185	718.347
				235.93	#N/A	1776	235.927	1.70935	3523.56	3858.25	1169.65	972.707	830.373	1157.15	1115.59	5047.02	951.859	1566.86	4767.35	1519.75	3701.77	1412.62	4257.14	3421.52	1832.68	2691.29	1532.97	1003.79	601.944	559.015	220.985	93.1068	96.273	72.5019	24.5633	75.1209
				235.93	#N/A	3269	235.927	2.09314	3120.19	4820.9	1515.1	2816.08	6499.81	6917.99	6884.13	4846.84	5542.15	7457.05	617.222	2598.67	2803.65	951.465	4318.61	1230.69	821.538	390.438	814.831	1504.88	1526.37	1167.46	542.971	253.593	218.294	143.635	115.498	77.5957
				235.93	#N/A	3735	235.927	2.75036	4729.3	5077.44	5636.54	4562.53	5976.33	6612.81	3766.18	4805.13	5348.05	7135.93	629.239	3973.95	4181.82	5462.31	4647.37	401.629	1627.93	1450.45	2044.1	1062.38	3310.98	1836.14	426.844	178.388	289.286	368.879	136.486	172.056
				235.93	#N/A	653	235.927	0.869587	1466.04	1752.44	705.374	1455.9	998.533	873.752	1684.23	836.961	1171.81	1150.11	517.125	1762.14	893.478	1135.03	1185.52	686.213	433.752	558.342	627.225	366.433	555.064	833.418	1090.76	200.674	250.93	409.319	365.463	369.215
				235.93	#N/A	20317	235.927	14.6421	29836.5	20094.7	15264.4	17702.5	21373.2	17885.6	15455.4	17788.2	21890.1	20354.8	37742.4	44033.1	7242.44	25834.7	6361.24	19164.2	15327.6	7511.79	34986.4	17783.4	26196.8	11218	8675.5	28390.4	5294.74	24923	13173.9	20004.5
				235.93	#N/A	20	235.927	0.379	1229.31	3265.59	4062.92	2609.84	2910.51	3064.69	11694.4	2203.02	1717.4	3417.59	3183.38	2324.11	1863.14	4397.15	2126.34	1806.4	2512.05	2194.34	5109.51	4006.26	3362.58	3156.32	7746.73	5452.47	3146.27	4566.64	2930.99	2289.07
				235.93	#N/A	3	235.927	0.0472536	2114.41	4496.59	1058.16	2635.01	5631.79	3657.6	12436.6	3667.24	6257.03	6623.89	9631.31	2530.1	8775.69	2132.73	2159.31	7173.45	5474.44	2541.95	2971.02	6086.74	7751.6	7167.98	3039.43	2039.85	8334.06	2728.58	8964.66	1762.76
				236.01	#N/A	3982	236.01	4.07787	3417.76	3150.38	2717.24	3386.23	2610.08	2534.24	2225.3	2522.51	2427.54	2168.68	1807.93	2007.54	2809.26	2705.83	2931.18	667.004	1101.29	770.808	748.512	1092.12	863.93	665.684	598.525	514.56	360.766	195.4	214.698	195.164
				236.02	#N/A	1155	236.02	1.11097	0	0	0	0	0	0	0	0	0	0	0	0	0	0	0	85.697	31.6686	172.606	252.333	51.8818	48.9599	265.789	357.459	382.658	445.116	712.905	771.831	798.212
				236.02	#N/A	3713	236.021	2.55672	0	0	0	0	0	0	0	0	0	0	0	0	0	0	0	0	0	0	0	0	0	15.7359	0	0	0	1880.11	2094.52	2337.91
				236.06	#N/A	4984	236.057	5.48063	0	0	0	0	0	0	0	0	0	0	0	0	0	0	0	51.6039	0	58.9563	51.647	22.567	15.478	73.4189	52.2111	178.604	84.0896	1129.32	550.927	1173.46
				236.09	#N/A	10056	236.092	6.61631	0	0	3561.29	0	0	0	2382.29	5376.46	2974.8	0	4459.49	2454.71	0	1333.17	685.83	20.5792	0	20.2741	107.57	0	0	23.8784	208.248	54.2606	76.8621	127.69	96.2633	31.4862
				236.09	#N/A	8061	236.094	6.19736	0	0	343.326	0	0	176.329	125.01	79.2226	44.5652	0	147.848	18.6611	113.245	80.9357	157.325	85.9009	25.967	50.1775	242.212	197.854	25.712	92.6612	57.5134	59.8434	256.153	116.077	97.6696	214.644
				236.1	#N/A	13812	236.097	7.35865	206.061	245.323	713.202	224.247	225.329	173.229	951.191	617.073	435.879	156.706	528.998	957.353	5098.02	2305.83	4938.98	823.233	590.981	709.124	1643.11	891.348	470.774	734.961	647.717	1620.99	4081.43	1456.42	1437.82	1521.71
				236.1	#N/A	9486	236.104	6.48405	0	0	153.84	0	0	0	36.8841	289.326	133.675	0	485.492	28.932	174.487	71.841	122.194	106.952	19.6602	133.138	125.463	23.339	18.931	153.284	116.386	183.663	102.355	40.4639	112.963	33.6211
				236.11	#N/A	18448	236.106	9.09422	5896.28	5911.24	12115.5	6499.76	6414.9	8334.26	13090.3	8336.06	7817.84	9004.26	6234.35	10220.5	6743.52	14268.7	7436.72	6585.47	6619.77	7907.03	7320.94	6794.23	6407.88	8138.18	8018.9	7448.19	10737.7	6232.06	6520.96	6971.36
				236.13	#N/A	12326	236.127	7.04568	0	0	1497.45	0	44.9107	143.872	1536.27	1666.65	1339.86	98.6774	2956.06	2180.02	954.535	1597.35	1032.72	30.8144	18.7953	52.1717	270.365	54.809	25.4516	57.7013	57.4853	495.046	207.74	31.0198	284.738	26.0785
				236.76	#N/A	20290	236.759	14.0093	0	0	0	0	0	0	0	0	0	139.011	0	19.3143	0	0	0	1889.59	0	0	0	0	0	0	0	0	0	0	0	0
				236.86	#N/A	368	236.857	0.723508	0	0	47.9096	0	0	0	598.209	119.055	36.4558	0	38.0914	418.276	1132.15	1830.07	5532.68	0	226.899	0	270.75	650.973	166.585	92.4866	33.5929	382.744	1861.5	116.585	199.394	61.6167
				236.91	#N/A	4405	236.905	5.04452	0	0	0	0	0	0	0	0	0	0	0	0	0	0	0	56.5631	401.901	71.3231	0	516.543	643.071	0	0	0	0	0	0	0
				236.95	#N/A	598	236.954	0.821029	67.3879	53.0684	0	50.3298	0	1214.03	0	0	0	98.3107	0	0	0	0	0	2735.44	2579.03	1038.88	0	3744.75	7263.82	0	0	14.7365	0	0	0	0
				237	#N/A	2502	237.004	1.38827	0	0	0	0	0	0	0	0	0	0	0	0	0	0	0	0	317.205	34.3315	17.1004	272.285	364.756	27.5379	63.4429	49.7144	25.5916	4553.09	1471.01	4663.08
				237.04	#N/A	9931	237.038	6.62074	0	0	145.587	0	78.4097	96.8792	0	137.725	128.019	82.8606	78.919	17.3959	161.018	38.7894	111.557	108.978	409.727	207.544	111.045	1156.76	1088.83	238.865	261.525	545.076	298.769	1211.24	1129.07	1068.8
				237.04	#N/A	3814	237.04	2.95936	0	0	0	0	80.5186	25.352	0	140.007	132.764	0	52.076	0	113.712	0	48.9514	53.1291	967.82	21.561	65.1585	892.09	807.753	61.5906	78.7772	187.318	247.908	547.451	669.468	641.656
				237.04	#N/A	3922	237.04	3.67731	0	0	0	0	0	0	0	28.9495	0	0	0	0	24.6472	0	0	0	2087.89	16.1378	35.6883	2173.31	2223.7	150.468	239.718	347.121	175.222	701.287	449.453	1097.8
				237.04	#N/A	3737	237.04	2.65574	0	0	0	0	0	0	0	405.003	375.941	0	0	0	0	0	0	89.0252	670.01	49.9467	245.879	1283.6	675.072	191.612	100.033	482.559	552.931	868.367	455.286	757.111
				237.04	#N/A	2935	237.04	1.45936	0	0	0	0	0	0	0	104.836	83.8686	0	23.1436	0	87.8161	0	0	237.393	501.32	97.1307	232.691	589.633	576.421	434.754	368.083	659.833	1198.29	347.151	616.244	632.627
				237.04	#N/A	4086	237.041	4.78414	0	0	0	0	0	0	0	0	0	0	0	0	0	0	0	112.105	456.824	106.008	108.733	1103.45	1164.79	201.147	337.891	546.398	134.269	780.562	748.237	972.355
				237.04	#N/A	8907	237.041	6.20179	0	0	0	0	0	0	0	22.7883	51.8127	15.9636	18.1446	0	134.446	0	71.5779	558.854	3056.89	1160.82	452.263	5081.81	5435.34	1864.9	1802.38	1830.79	910.815	1519.88	1982.59	1822.54
				237.04	#N/A	6292	237.041	5.53629	0	0	0	0	0	0	0	63.2474	49.7531	0	0	0	97.8064	0	60.2724	342.721	3207.89	354.276	511.099	4701.72	4947.67	522.996	608.909	1231.53	768.99	1316.35	1863.36	1238.78
				237.04	#N/A	4515	237.041	5.18492	0	0	0	0	0	0	0	0	20.6828	0	0	0	18.563	0	22.9165	238.478	550.756	234.968	302.621	1238.64	1547.76	507.684	467.202	500.33	723.914	3583.46	3945.25	4392
				237.06	#N/A	490	237.061	0.802758	0	0	0	0	0	0	0	0	0	0	0	0	0	0	0	296.936	182.805	39.0714	221.691	214.378	204.846	95.8755	94.5874	624.062	226.487	614.821	675.722	600.789
				237.08	#N/A	6737	237.077	5.68316	119.137	108.222	137.945	108.744	76.3155	139.153	112.799	9094.74	4142.78	98.307	1914.63	154.39	1159.12	135.513	851.527	1029.59	1665.71	1212.69	827	2019.39	2946.8	587.045	892.799	1738.38	1084.49	2623.92	3379.25	2692.36
				237.08	#N/A	4705	237.077	5.28727	37.4042	36.327	83.2179	56.2187	45.3829	77.7713	30.967	8525.63	2485.62	92.3451	1466.67	63.0333	679.792	77.4969	296.706	2277.11	1258.99	283.165	850.567	1027.32	1157.24	464.153	486.844	783.983	487.948	1021.18	888.857	501.162
				237.08	#N/A	10781	237.077	6.68647	53.2166	47.8489	141.528	51.0889	61.1238	65.645	55.8467	2687.38	5124.79	56.6261	840.63	20.5195	4867.14	111.433	1299.71	204.531	666.55	667.453	156.28	707.554	553.811	290.73	183.89	793.779	477.106	4538.06	3102.29	2676.93
				237.08	#N/A	3763	237.077	2.70286	0	0	0	0	0	0	0	1082.79	913.139	0	434.149	0	416.829	0	54.6825	1086.25	540.209	955.086	689.921	278.533	373.078	440.257	1317.54	556.676	1693.49	985.28	637.495	662.777
				237.08	#N/A	4147	237.077	4.97918	0	0	0	0	62.9758	77.7713	28.6045	1509.91	1067.14	79.7275	939.136	33.7708	872.237	77.4969	247.475	385.291	551.796	776.459	1045.07	760.239	571.535	927.974	2064.51	1114.93	1151.23	1322.22	1270.16	1094.53
				237.08	#N/A	8730	237.077	6.34209	0	0	146.379	0	61.1238	62.7411	61.9283	668.657	661.429	56.6261	278.527	51.1526	131.882	95.7078	124.742	678.624	577.36	979.6	445.677	572.575	696.069	391.825	790.325	1064.8	997.163	545.816	1465.28	630.846
				237.08	#N/A	14080	237.077	7.36161	0	0	44.5452	0	0	0	37.8477	4194.88	4838.99	0	3217.7	19.9174	1011.74	49.8616	485.043	145.454	552.641	98.3735	147.82	483.83	590.202	149.945	317.975	702.923	177.19	1076.36	1027.25	985.709
				237.09	#N/A	17723	237.092	8.60869	0	0	0	0	0	0	0	0	0	0	0	0	0	0	22.3123	52.7471	41.986	30.3747	69.8398	38.3404	75.749	76.7968	118.453	103.695	161.346	366.808	273.766	290.191
				237.11	#N/A	15351	237.112	7.66377	906.824	1032.86	3115.18	986.118	7053.58	8546.55	2967.52	6757.92	3006.28	1718.7	3702.57	2577.52	3780.88	5385.98	4211.84	676.299	1708.14	2194.39	2319.07	1607.87	1410.16	1735.6	1314.68	3020.11	1738.58	2585.69	2798.89	1735.22
				237.11	#N/A	11144	237.114	6.47213	0	0	697.1	0	16093.5	16398.5	12328.5	2464.03	10437.8	15012.4	927.186	14302.2	32995.6	15521.8	28855.6	1036.47	11545.9	10398.4	12588.5	15330.4	16011.1	16149.1	15993.6	21109.8	19469.7	23382.3	23148.9	23952.6
				237.11	#N/A	12686	237.114	7.03342	0	0	73.7876	0	2467.38	1635.35	1720.87	1407.18	2074.92	682.404	927.444	1792.96	1746.25	2179.62	1434.6	1185.58	1574.15	2983.24	2054.24	4107.39	1747.89	4408.54	4472.45	3287.39	2470.79	1860.27	2629.42	4976.54
				237.11	#N/A	7615	237.114	6.04146	0	0	0	0	452.971	433.347	418.256	60.2051	47.4431	454.204	23.2943	479.716	108.176	545.225	121.999	615.216	979.702	908.414	1891.71	1818.08	1759.85	1295	2140.35	3574.13	2377.33	4827.57	1528.79	1281.06
				237.12	#N/A	18838	237.117	9.53844	210.595	227.982	810.223	213.343	324.965	457.371	2673.64	790.613	610.287	517.183	394.297	2810.57	8779.2	3674.03	10855.4	502.942	854.433	1494.95	1367.36	1819.82	1356.95	1399.03	1351.85	1669.99	2221.25	1765.92	1950.58	1964.61
				237.12	#N/A	18358	237.121	9.01538	0	0	187.537	0	0	0	3207.68	16.4953	0	0	0	3271.28	8055.02	3651.52	1746.53	321.247	21.5962	191.26	91.4925	123.899	313.181	188.35	97.491	88.9836	238.491	120.116	72.6688	78.0751
				237.12	#N/A	17746	237.124	8.61002	0	0	0	0	0	0	0	45.8291	0	0	0	0	396.196	37.2083	38.0218	1389.35	0	578.217	33.1547	0	70.9186	596.949	941.162	109.45	88.2044	2074.53	2314.92	2089.46
				237.15	#N/A	19225	237.15	10.171	0	0	0	0	0	0	0	0	0	0	0	0	0	0	0	0	0	0	0	0	0	0	20.1223	20.316	16.9505	686.868	18.7568	17.6925
				237.15	#N/A	14188	237.15	7.69749	0	0	0	0	0	0	0	38.7385	0	0	19.5211	0	46.0076	0	90.2685	230.846	159.144	157.341	359.499	404.741	408.143	657.178	875.563	1589.33	1231.99	506.829	471.866	491.094
				237.15	#N/A	17396	237.15	8.51816	0	0	0	0	0	18.372	0	69.7423	117.336	0	17.0522	0	191.163	0	91.9784	161.788	102.908	171.917	443.05	71.3903	150.902	653.33	390.131	526.043	666.325	684.082	641.14	343.364
				237.15	#N/A	18594	237.15	9.21949	0	0	0	0	0	0	0	38.2302	46.1875	0	21.0235	0	120.723	0	85.6133	96.4194	66.2571	483.719	239.421	136.658	59.3657	461.634	439.021	380.992	456.189	600.535	879.146	615.392
				238.01	#N/A	3988	238.007	4.08527	1038.45	949.619	844.55	1047.58	825.63	844.301	703.324	798.931	764.238	691.191	578.092	642.143	890.368	827.553	913.521	182.969	350.798	217.331	226.781	342.381	283.295	144.016	153.312	79.0518	16.8041	19.1084	0	15.1422
				238.04	#N/A	1469	238.036	1.11384	0	0	0	0	0	0	0	0	0	0	0	0	0	0	0	119.302	69.9416	183.535	197.128	88.4867	54.9501	356.929	143.904	255.687	341.819	900.914	921.898	713.755
				238.07	#N/A	18751	238.072	9.3832	0	0	28.1715	0	141.578	165.883	19.3877	61.2989	21.2062	375.118	47.4739	20.878	57.8903	39.1425	49.8921	0	0	16.1046	96.3688	38.8802	15.6161	34.9905	22.7347	401.561	276.945	0	130.196	18.2591
				238.07	#N/A	3752	238.075	2.61933	0	0	0	0	0	0	0	46.1602	28.3099	0	99.3312	0	257.403	0	0	41.464	0	54.6357	337.457	96.7392	0	188.243	409.6	3649.26	946.734	355.795	1041.48	115.969
				238.85	#N/A	331	238.854	0.724878	0	0	0	0	0	0	109.184	18.2599	0	0	0	56.4383	157.224	214.94	558.517	0	33.3477	0	34.2064	118.516	31.1143	0	0	49.7796	231.76	0	28.9401	0
				238.89	#N/A	446	238.892	0.728272	0	0	0	0	0	0	384.194	214.872	0	0	0	128.602	247.969	357.414	1262.07	49.4763	868.468	21.2643	352.864	1803.34	808.179	0	19.2506	226.703	1150.41	23.3932	1218.23	35.5886
				238.93	#N/A	234	238.932	0.69459	476.045	514.751	645.541	565.644	623.408	538.663	405.696	494.812	591.176	438.026	563.323	333.074	1893.18	1534.97	2550.72	339.352	445.559	524.075	501.071	250.345	340.253	499.844	383.097	420.671	305.885	412.048	309.066	298.425
				238.95	#N/A	380	238.951	0.728995	191.966	148.187	0	172.006	0	83.8218	0	0	0	0	0	0	0	0	17.5539	368.983	211.236	77.7744	0	276.801	618.261	0	0	0	0	0	0	0
				239	#N/A	7189	239.002	6.01959	0	0	0	0	0	0	0	0	0	0	0	0	0	0	0	122.952	0	342.238	528.322	25.5252	18.6589	263.159	563.138	1037.5	930.023	20.951	23.4594	0
				239.02	#N/A	4025	239.019	4.39614	0	22.9567	0	0	0	0	0	0	0	0	0	0	0	0	0	61.2425	327.493	125.524	84.2638	658.293	483.877	285.673	309.243	195.018	398.023	568.085	728.516	730.616
				239.02	#N/A	2923	239.02	1.55455	0	0	0	0	0	0	0	0	0	0	0	0	0	0	0	45.0955	289.98	61.6372	99.5507	487.513	523.54	196.973	128.373	171.114	118.006	508.394	557.149	526.592
				239.02	#N/A	3526	239.02	2.04698	0	0	0	0	0	0	0	0	0	0	0	0	0	0	0	0	578.623	34.1044	0	598.517	809.838	89.6563	204.781	71.0222	120.96	225.647	151.964	117.409
				239.02	#N/A	1850	239.022	1.17335	0	0	0	0	0	0	0	0	0	0	0	0	0	0	0	154.011	336.678	290.815	243.256	434.476	337.221	515.395	223.879	233.95	584.823	376.856	296.461	233.611
				239.03	#N/A	4090	239.032	4.53734	0	0	0	0	0	0	0	0	0	0	0	0	0	0	0	138.57	238.279	187.342	178.332	323.927	171.639	196.745	318.515	491.051	426.93	0	0	0
				239.06	#N/A	6374	239.055	5.82548	171.362	166.188	462.366	149.259	325.59	311.127	317.012	632.052	603.299	419.39	256.667	403.468	1593.97	325.575	1127.94	175.238	197.485	99.5464	201.253	276.556	315.498	272.721	175.306	673.625	426.618	413.763	678.895	1218.94
				239.06	#N/A	4042	239.055	4.38577	0	0	75.1235	0	165.363	238.847	0	335.806	361.182	169.756	154.981	0	411.323	0	177.322	169.035	3709.05	153.689	225.807	3838.91	4090.9	196.885	423.896	311.856	218.745	2807.45	4173.34	1520.73
				239.06	#N/A	3948	239.055	3.93705	0	0	0	0	48.5194	0	0	249.84	197.287	0	120.513	0	191.03	0	88.7514	713.264	3835.41	597.332	225.807	4097.93	4120.16	607.069	152.14	311.856	531.453	1143.71	3151.95	500.728
				239.06	#N/A	3694	239.056	2.262	0	0	0	0	0	0	0	231.574	276.24	0	22.803	0	25.8086	0	24.4074	429.275	527.342	1543.74	1964.38	2429.58	844.13	657.983	1517.72	1041.31	1573.82	481.655	937.207	1670.01
				239.06	#N/A	3337	239.057	1.78525	32.5803	34.4026	27.6283	55.9822	29.6037	36.8153	29.8093	88.7527	93.227	34.4239	25.1603	30.7208	60.0921	57.0723	44.794	1088.61	729.147	1462.13	4458.76	2883.99	1455.31	1545.06	746.848	1462.91	587.992	900.795	1256.61	512.856
				239.06	#N/A	4355	239.057	5.40411	0	0	443.241	0	457.025	580.003	407.954	189.478	162.885	634.777	102.88	493.684	1105.71	453.841	1138	594.639	864.938	798.901	968.499	1416.81	1224.95	1256.7	1188.1	2117.29	1365.59	2859.52	3053.27	3309.84
				239.06	#N/A	3808	239.056	2.88546	0	0	93.6133	0	0	0	0	347.035	382.48	0	111.834	0	38.0515	0	76.3416	230.146	707.438	959.881	228.411	454.352	613.181	330.323	1441.07	2804.86	1392.85	874.387	1150.07	756.951
				239.06	#N/A	2648	239.056	1.50647	32.5803	34.4026	27.6283	55.9822	29.6037	36.8153	29.8093	88.7527	93.227	34.4239	34.2603	30.7208	163.963	57.0723	42.09	1391.76	1026.37	796.223	1262.18	1089.15	2025.36	1274.14	1020.33	1899.84	3666.96	2315.39	2159.7	1369.59
				239.06	#N/A	19757	239.06	13.0401	228.34	237.691	886.256	3195.99	659.038	928.737	1157.11	117.54	1817.22	2045.49	28644.2	72471.5	303.605	2084.89	1371.35	1015.54	266.455	2185.8	2660.46	492.543	348.811	527.81	2675.83	371.387	12450.2	1554.55	313.772	3351.1
				239.06	#N/A	19342	239.06	11.1627	0	0	0	0	0	0	0	0	272.955	151.35	1945.74	199.839	0	0	0	15975.1	0	0	0	0	0	0	52.2948	0	0	0	0	16.5307
				239.06	#N/A	19620	239.06	12.2781	55.8615	738.026	44.491	386.25	156.58	817.898	336.183	23.041	1261.42	771.379	10587.6	9604.31	164.567	70.596	424.676	2007.85	46.6174	1737.08	2860.11	411.534	609.333	447.901	3104.86	35.2968	1036.16	808.143	43.3304	949.696
				239.06	#N/A	20239	239.06	13.3813	233.034	237.691	246.994	2257	480.725	927.792	567.771	245.338	2621.38	1701.82	3274.48	4766.37	639.538	1464.2	835.69	5328.45	242.479	373.759	6159.04	492.543	487.301	1029.72	675.148	56.4037	11572.1	596.675	282.929	1079.49
				239.06	#N/A	19416	239.06	11.6976	0	19.2773	0	19.5047	0	19.0285	0	0	1526.99	550.627	5586.82	1850.34	0	0	42.9337	58831	0	117.89	244.956	16.5366	98.0357	17.6847	325.707	0	124.903	17.637	0	647.141
				239.07	#N/A	16018	239.074	7.89905	0	0	0	0	0	0	0	92.5742	21.8342	0	0	0	244.021	0	699.776	14.6629	21.4062	21.4963	17.2597	47.4928	52.3442	25.2249	0	42.6391	19.4289	356.322	53.2687	218.78
				239.09	#N/A	9656	239.093	6.28739	31.0262	27.5147	431.183	29.098	268.068	274.818	224.298	8032.13	7910.61	286.001	7443.47	194.203	4869.83	210.713	1483.33	1828.13	2721.78	1162.66	1701.89	2092.13	3347.9	1845.28	1803.01	4659.95	4515.14	9407.04	4230.51	6854.5
				239.09	#N/A	7624	239.093	5.87388	80.9542	85.2945	510.459	66.7636	476.282	353.169	133.292	51655.2	38807.8	257.81	27083.4	143.462	12697.7	158.349	3287.98	3852.45	7332.7	1558.95	2208.62	9263.76	9647.73	2123.66	4112.88	5673.14	2956.25	26124.7	24747.9	29185.8
				239.09	#N/A	4513	239.093	5.43832	24.5036	23.2808	107.066	0	34.9241	20.9325	0	7332.02	6354.01	0	3251.09	0	1153.07	0	621.178	2341.96	1614.97	2473.95	3104.53	7696.76	6449.26	2342.29	2369.52	4195.16	2766.38	10551.6	4075.56	23434.4
				239.09	#N/A	3972	239.093	4.10362	0	0	0	0	0	0	0	572.551	683.948	0	157.879	0	1106.07	0	800.702	221.674	496.88	528.67	1097.9	1232.02	1673.28	3620.62	612.964	1431.03	1339.75	5144.88	3850.45	4071.35
				239.09	#N/A	4187	239.093	4.87937	0	0	0	0	0	0	0	2083.06	1264.26	0	1157.82	0	621.75	0	433.247	902.346	883.919	721.418	6692.26	1215.59	4542.86	1618.2	1316.5	1772.18	2219.13	5909.96	12978.3	7155.99
				239.09	#N/A	2655	239.093	1.65465	0	0	0	0	0	0	0	178.703	239.706	0	80.5836	0	879.223	0	736.129	265.037	373.041	452.942	361.006	344.521	294.833	656.97	464.206	502.787	366.87	1395.58	1968.47	1265.09
				239.09	#N/A	11969	239.094	6.79945	295.867	316.438	1592.96	486.677	280.2	556.658	1082.8	3511.64	2861.66	708.019	5281.78	1480.44	1363.54	1533.1	1199.68	596.403	3478.48	1963.58	1207.58	4967.18	5721.3	1300.44	2035.49	4452.98	2232.93	8777.98	3523.75	1821.68
				239.1	#N/A	6714	239.1	5.83936	0	0	0	0	0	0	0	363.902	900.98	0	622.666	0	259.344	0	22.6588	0	62.2462	0	0	71.3595	92.7211	18.1289	18.3226	0	23.3853	454.335	435.835	482.604
				239.11	#N/A	18841	239.115	9.45329	0	0	22.6349	0	102.223	136.753	117.116	22.913	22.8678	91.9524	0	106.302	392.127	139.125	413.329	0	0	64.8196	24.2899	70.7031	28.4581	54.66	23.7268	145.343	96.8308	14.9536	41.809	24.3483
				239.13	#N/A	13032	239.129	7.4961	55.6065	97.7687	362.256	58.5751	9097.24	5509.97	5853.58	328.217	796.786	1781.51	401.911	2109.71	1396.08	7172.14	851.615	796.278	1913.71	2345.92	1681.25	2534.64	2148.1	3493.19	2742.85	4429.39	1530.24	2675.01	2093.6	2330.07
				239.13	#N/A	17488	239.129	8.15698	380.88	446.664	2945.83	535.409	1315.56	879.078	907.487	3349.05	3329.49	1392.01	682.984	1268.32	4069.74	1299.47	3626.03	770.12	2844.88	1572.98	1530.45	3524.53	3111.77	2257.62	1581.04	2440.24	2482.03	4860.87	5824.18	5730.63
				239.13	#N/A	18686	239.129	9.32848	6453.83	5501.64	10239.8	5408.61	21774	23568.9	10069.6	9740.08	10103.6	19804.3	7222.26	9621.46	9419.82	9624.12	1607.6	5610.61	6385.32	8026.85	10555.7	6844.84	6494.61	9523.02	9076.27	24206.8	10648.9	5457.41	4678.41	5079.28
				239.14	#N/A	7793	239.142	6.06505	0	0	290.07	0	0	0	164.206	165.382	82.7519	0	986.673	137.81	167.007	282.586	38.2152	0	0	0	24.7146	0	0	0	0	110.906	34.9878	17.7307	34.2509	22.8317
				239.17	#N/A	14920	239.166	7.59701	0	0	0	0	0	0	0	18.5909	0	0	0	0	0	0	0	19.9322	689.21	38.1745	54.2191	1195.92	969.591	48.8256	69.1237	47.0297	98.8307	122.908	146.777	151.505
				239.17	#N/A	16850	239.166	8.19465	0	0	0	0	0	22.1226	0	36.921	95.7701	0	30.1194	0	41.5048	0	38.4579	0	679.13	23.5435	39.3669	987.371	945.287	44.5791	40.6175	101.568	67.9503	315.711	694.176	500.635
				239.17	#N/A	18207	239.166	9.13672	92.0041	95.2536	105.672	66.8191	79.408	103.395	144.996	276.606	452.224	80.7884	325.026	154.066	501.8	138.263	532.392	181.208	281.42	158.188	220.178	817.269	451.853	229.552	207.649	490.669	567.917	953.01	921.758	1274.91
				239.17	#N/A	19150	239.166	10.0262	0	0	0	0	0	0	0	0	35.8004	0	0	0	18.0906	0	0	61.0077	0	56.4587	237.991	19.7118	38.4474	157.235	163.782	365.166	411.438	410.26	343.662	507.537
				239.76	#N/A	644	239.761	0.797186	3797.83	4039.64	2864.2	3977.61	1222.83	1649.74	3503.93	1665.66	1319.98	2184.34	3813.35	1988.45	5446.59	4020.62	8312.44	3773.4	2307.43	2723	4173.49	1560.14	3998.24	2477.86	2999.7	3717.86	5920.88	5276.55	4128.54	3427.76
				239.9	#N/A	20342	239.904	14.6998	2063.93	1035.49	2012.53	1541.78	2561.07	1236.02	1004.4	1930.71	1432.56	4638.1	1962.71	2887	1134.03	3426.18	3034.48	1426.49	2038.33	2132.29	2953.27	3152.23	1355.69	2224	2566.41	3104.28	3596.04	1817.6	2825.38	3295.73
				240.02	#N/A	2014	240.015	1.30962	0	0	0	0	0	0	0	0	0	0	0	0	0	0	0	240.542	144.098	544.476	103.015	256.732	233.274	935.307	799.973	183.353	326.042	45.0299	101.019	33.7566
				240.03	#N/A	7783	240.032	6.09942	0	0	0	0	0	0	0	0	0	0	0	0	19.5023	0	0	0	0	15.5543	17.4604	0	19.6564	22.2428	14.0466	51.6713	28.2083	1463.24	1460.71	1743.88
				240.06	#N/A	19766	240.059	12.7079	0	0	0	0	0	0	0	0	630.802	17.6293	6797.51	557.547	0	0	0	47.4037	0	17.4418	285.256	0	19.7339	0	278.441	0	46.1691	0	0	18.9355
				240.06	#N/A	675	240.063	0.934306	0	0	0	0	0	0	0	0	0	0	0	0	0	0	0	945.595	374.755	22.961	42.3299	347.758	122.101	52.3423	41.4522	4676.94	126.256	574.674	291.944	198.792
				240.09	#N/A	3974	240.086	4.10723	0	0	645.147	0	0	72.6963	669.509	952.205	715.861	21.455	3257.16	948.837	866.603	576.573	517.981	130.781	119.488	69.9893	770.913	171.895	98.3651	399.463	323.585	2667.25	738.922	1085.83	473.899	747.008
				240.09	#N/A	3711	240.089	2.49902	0	0	0	0	0	0	0	0	51.315	0	0	0	0	0	0	115.848	0	117.44	358.573	0	16.8736	136.585	211.998	576.436	307.489	454.818	1224.76	556.033
				240.09	#N/A	4075	240.091	4.75959	0	0	0	0	0	0	0	199.682	79.4286	0	27.0483	0	0	0	0	247.332	75.8684	467.973	223.698	151.932	138.854	400.608	423.826	327.515	145.817	626.892	786.925	714.173
				240.09	#N/A	4641	240.092	5.27593	0	0	0	0	0	0	0	203.686	298.602	0	20.9666	0	0	0	0	116.208	110.899	229.362	208.291	103.867	442.987	348.517	511.749	391.594	489.704	407.877	309.948	840.738
				240.1	#N/A	9008	240.097	6.34269	0	0	19.6026	0	84.1135	67.0851	54.8636	490.717	315.902	83.4115	660.195	54.2112	27.1492	68.1123	42.2895	59.7956	510.192	137.889	127.089	771.296	965.77	112.34	211.127	117.687	86.1364	465.154	435.921	315.706
				240.12	#N/A	9470	240.125	6.46003	0	0	1449.42	0	32.2529	30.9876	406.835	802.75	152.418	0	11405.6	394.844	2769.9	867.702	304.575	88.5833	67.8541	174.246	1649.65	130.178	54.5656	244.268	160.444	4617.42	2471.13	781.443	4528.86	724.832
				240.13	#N/A	7662	240.126	6.11536	0	0	198.367	0	80.9512	98.7103	45.5694	90.032	30.5287	77.9393	974.548	72.7043	499.97	125.284	46.2266	36.939	0	68.8927	173.581	36.4467	24.8135	63.278	24.6604	520.974	634.939	190.857	345.478	194.445
				240.13	#N/A	11452	240.127	6.88043	0	0	326.649	0	0	18.4247	379.143	373.368	123.029	0	1339.67	481.802	188.69	497.827	210.522	62.713	37.4592	39.2752	190.62	52.8019	161.879	137.437	121.281	1602.96	666.609	239.394	887.358	248.598
				240.16	#N/A	15461	240.161	7.75334	0	0	219.077	0	68.9272	151.639	102.768	182.708	190.494	92.198	1786.56	125.253	752.657	263.515	108.858	22.2938	22.2243	14.6644	299.767	40.0422	103.996	15.8673	21.4445	945.163	764.443	369.435	949.931	268.353
				240.78	#N/A	478	240.785	0.782906	0	0	53.1156	0	164.821	105.286	551.284	39.8253	24.7719	138.503	0	498.953	64.4062	416.479	0	0	0	149.271	49.7813	0	18.4198	168.458	95.0797	0	60.0403	17.7607	0	17.6503
				240.98	#N/A	6825	240.981	5.91333	0	0	0	0	0	0	0	0	0	0	0	0	0	0	0	113.561	20.1581	120.274	167.164	31.8556	0	259.152	258.396	408.887	262.777	341.709	166.11	60.3183
				241	#N/A	1386	240.999	1.11732	0	0	0	0	0	0	0	0	0	0	0	0	0	0	0	104.026	905.499	99.125	63.1314	1402.53	1142.85	128.787	145.815	266.593	173.732	99.4974	335.529	52.8362
				241.01	#N/A	1490	241.011	1.15553	0	0	0	0	0	0	0	0	0	0	0	0	0	0	0	186.366	85.7314	180.787	148.68	144.39	114.396	331.157	273.31	462.758	188.386	25.305	40.8426	44.4254
				241.02	#N/A	5238	241.021	5.46217	0	0	0	0	0	0	0	494.531	545.803	0	305.129	0	0	0	0	21.5378	19.5459	35.2838	52.1283	29.5285	67.4973	49.8243	77.7659	291.538	95.6128	333.409	189.715	278.214
				241.03	#N/A	2449	241.035	1.32886	0	0	187.804	0	125.495	141.352	77.5138	104.664	125.657	188.254	26.1831	135.241	91.3235	94.7405	68.0564	1691.84	779.731	811.99	841.098	1844.25	1555.49	1515.37	1460.88	2962.68	3326.68	3397.52	3674.05	3235.56
				241.04	#N/A	1084	241.035	1.07332	0	0	0	0	28.223	46.0047	0	31.7461	47.6965	21.1972	0	0	26.6294	0	0	518.308	824.269	1168.38	1356.5	1024.08	1046.13	1813.03	1670.27	1495.52	2154.97	2587.47	1362.89	1094.69
				241.04	#N/A	2980	241.035	1.71276	0	0	0	0	0	119.04	0	0	0	0	0	0	0	0	0	400.77	601.549	289.146	587.842	535.907	647.192	875.431	695.351	778.846	570.232	869.654	787.231	933.569
				241.05	#N/A	15531	241.051	7.751	0	0	0	0	0	0	0	53.6237	60.5176	0	0	0	81.3252	0	87.1677	14.7949	37.9377	21.2902	46.4323	58.4582	75.0456	33.3001	49.5326	48.5961	129.568	242.198	229.62	457.881
				241.05	#N/A	13458	241.051	7.28258	0	0	0	0	21.5165	22.8653	0	141.135	189.944	0	70.0345	0	100.416	0	118.927	72.7408	196.921	103.337	117.079	222.468	195.506	97.5919	122.945	218.611	248.804	281.749	256.243	223.963
				241.05	#N/A	11644	241.053	6.90502	40.2328	69.7624	188.971	65.4894	121.293	105.071	231.274	281.284	355.029	111.858	178.535	280.237	778.898	510.295	530.016	319.906	503.315	284.209	468.789	1030.39	969.504	334.268	361.042	826.882	1647.2	290.803	312.437	293.666
				241.07	#N/A	4693	241.071	4.97909	23.7571	23.0398	73.3371	27.7691	19.8072	26.0035	0	230.925	473.884	17.4014	217.176	0	1580.68	0	1439.15	2993.19	5669.4	3593.12	3783.42	7607.66	7984.86	2021	3004.15	3833.82	3577.93	8676.91	10033.5	11439.9
				241.07	#N/A	5052	241.071	5.49925	23.7571	23.0398	57.1396	27.7691	897.569	831.71	627.304	166.829	76.3274	1099.03	24.9511	918.409	1840.78	1029.59	1655.49	1389.32	3736.71	2658	2424.44	4541.75	4404.15	3285.84	3423.8	5695.21	3610.52	13292	15672.6	13281.1
				241.07	#N/A	4088	241.071	4.58343	0	0	244.369	0	156.638	141.166	127.458	1055.3	1493.06	174.137	555.81	128.024	2083.07	157.888	1507.84	5818.5	2359.05	3544.61	5694.01	3245.18	3228.4	3754.81	7398.51	1610.28	9847.8	4152.34	2930.9	2176.26
				241.07	#N/A	3794	241.072	2.57119	0	0	26.0927	0	0	0	0	604.455	714.937	0	712.094	0	788.636	0	250.244	4152.42	4887.8	3326.5	7656.39	5234.88	7501.09	9894.27	6312.41	5346.74	1882.14	7137.79	20149.4	13937.6
				241.07	#N/A	3019	241.073	1.49484	0	0	0	0	71.768	0	27.9725	647.76	1184.65	0	571.378	0	1615.08	22.7186	282.326	1295.78	2160.96	2683.64	1933.06	1018.59	2552.56	3567.73	1561.5	13362	2813.09	11382.5	16342.1	15740
				241.07	#N/A	3246	241.072	2.1813	0	0	0	0	0	0	0	819.933	1612.99	0	1251.46	0	505.028	0	317.795	2120.53	1112.36	652.969	752.086	1522.56	1927.87	1596.35	1994.3	1543.68	1206.69	17890.9	19701	15089.4
				241.07	#N/A	8482	241.072	6.09672	24.5878	26.5183	171.971	25.1102	140.919	152.485	84.1901	622.974	553.185	185.7	174.185	112.851	1589.56	125.362	1033.58	2189.01	4036.6	1613.53	1173.77	8113.05	9017.52	1245.05	1830.27	3474.28	3313.91	6769.3	7327.21	7273.27
				241.07	#N/A	19148	241.073	10.2042	3415.34	1169.31	3238.8	1775.12	1712.05	3490.76	1128.65	1089.01	2025.91	1719.27	2486.58	5722.73	1132.93	3793.15	2405.64	814.264	5149.64	4651.94	4588.37	2461.32	4659.79	4966.28	4599.3	4359.25	4434.19	3769.25	3370.65	5046.81
				241.08	#N/A	1668	241.082	1.17525	0	0	27.5733	0	71.768	0	27.9725	0	0	0	0	0	0	22.7186	0	115.868	22.4413	342.543	114.452	19.4787	62.556	210.056	234.223	239.835	196.82	244.375	1082.73	757.635
				241.11	#N/A	17242	241.108	8.32791	23.8422	47.624	559.825	36.0933	141.413	394.347	262.406	468.611	496.468	150.332	309.324	351.735	879.914	467.053	701.322	60.2644	685.324	130.226	144.787	846.768	1132.84	361.264	121.099	221.427	574.181	1001.3	933.931	760.405
				241.11	#N/A	15847	241.108	7.81818	216.75	201.28	749.813	328.669	421.215	579.493	285.743	794.577	609.557	472.021	656.034	334.513	771.348	321.709	639.692	150.315	539.358	575.763	219.4	1170.44	403.206	384.887	464.219	1251.56	622.405	836.848	856.764	830.49
				241.11	#N/A	11020	241.108	6.77409	661.8	473.188	650.819	270.327	691.507	345.816	549.256	3495.13	2176.54	266.187	1660.3	561.921	3252.64	792.663	1241.32	2199.37	2535.71	1509.84	1851.54	5346.44	4869.75	1537.75	3835.45	2176.98	4489.86	6387.49	9268.77	4571.4
				241.11	#N/A	5654	241.108	6.14493	141.237	132.61	602.917	136.635	283.432	352.109	175.053	21722.1	26169.2	199.069	21187	316.034	1638.25	208.733	516.762	2078.1	8770.3	2022.73	3881.21	11615.4	11137.5	3391.27	3549.62	3905.01	4384.96	9267.58	8596.81	7936.22
				241.11	#N/A	13587	241.108	7.19033	166.764	191.072	937.289	193.002	288.554	625.878	575.057	1625.03	1841.54	153.055	1179.73	640.478	3827.75	792.663	1610.04	1560.51	1532.09	1261.77	1262.91	2950.9	3755.8	3526.39	2302.9	1666.93	801.086	4223.08	1661.37	8467.27
				241.11	#N/A	8963	241.108	6.32049	153.262	177.236	1150.01	216.881	239.824	352.109	304.065	7427.5	10400.2	323.202	14274.7	425.885	642.863	323.139	506.119	1694.13	3628.6	2702.57	1025.41	8199.19	4952.37	3282.11	2022.53	3594.16	3247.12	6566.92	3481.98	7544.24
				241.11	#N/A	4850	241.108	5.50463	0	0	223.752	23.4848	135.556	78.0373	39.4747	779.037	753.615	21.3965	685.534	40.4054	486.207	41.5433	474.417	726.229	4303.62	2653.92	1669.1	6408.72	5954.83	2080.61	2719.39	1820.81	1822.63	1734.28	2940.7	10076.3
				241.12	#N/A	5040	241.119	5.36403	0	0	443.809	0	0	244.636	224.689	144.525	73.8126	24.7453	255.376	29.9313	189.306	189.547	313.6	63.6094	34.6346	16.8241	228.855	228.962	31.6892	55.9296	19.6921	161.798	246.9	42.9803	385.305	526.83
				241.14	#N/A	18419	241.145	9.05096	2092.43	2259.03	2655.94	1200.47	2632.77	1215.3	2435.95	2547.41	1793.17	896.916	2014.22	2524.62	3361.67	2229.42	3516.69	2857.46	4316.45	1275.69	3303.06	3821.05	2209.68	2878.94	2974.32	538.465	503.96	1722.18	3149.38	2397.15
				241.14	#N/A	17535	241.145	8.32076	926.922	1002.29	1727.66	961.809	1547.52	519.258	503.106	643.816	361.787	1167.53	748.826	557.172	1569.22	885.216	558.875	940.787	4300.19	821.965	1854.47	5597.85	6037.11	1303.7	1605.05	2622.38	1601.72	4246.99	2420.72	4887.29
				241.14	#N/A	14147	241.145	7.49359	122.188	130.698	400.049	142.499	377.559	359.082	733.592	867.992	703.538	620.301	1489.69	750.451	806.517	349.459	582.566	123.357	979.007	423.712	430.447	1276.79	1293.42	203.125	404.659	367.526	519.349	890	994.573	830.959
				241.14	#N/A	18940	241.145	9.67382	804.517	761.782	1060.86	715.067	653.507	552.834	606.524	690.282	778.02	1390.74	950.984	993.93	1214.75	623.821	698.137	540.205	621.079	714.465	541.608	1642.21	1061.29	482.868	439.767	1043.12	791.375	789.214	1525.08	1162.15
				241.14	#N/A	16258	241.145	7.98047	991.604	908.887	1483.37	894.541	1720.02	1211.4	1206.79	3410.68	360.725	1234.31	2025.37	1519.04	1235.61	1239.72	827.699	1199.15	17960.3	2036.95	4237.3	20426.3	11881.1	1814.3	1408.46	4165.57	1109.96	917.335	1139.2	1234.81
				241.16	#N/A	12053	241.156	6.99925	0	0	152.189	0	0	0	330.057	208.952	145.014	0	123.894	328.859	0	317.469	112.22	0	0	0	0	0	15.077	19.2661	0	0	65.7191	23.3272	0	39.3245
				241.18	#N/A	18848	241.181	9.64354	0	0	0	0	19.625	20.8936	0	437.752	803.039	40.6699	73.5015	0	482.547	0	165.364	0	49.1342	16.6343	17.4032	93.6898	159.581	19.2162	20.209	50.7233	33.2147	840.81	1122.72	2444.75
				241.76	#N/A	645	241.758	0.791344	7821.79	8258.95	5748.57	8042.16	2449	3347.54	7145.22	3420.03	2683.16	4424.39	7681.21	4098.39	11242	8218.78	16538.9	7456.73	4632.96	5428	8814.01	3151.44	8246.44	5202.48	6087.49	7591.16	12123.1	10998.7	8656.44	7178.7
				241.97	#N/A	3876	241.972	3.38583	0	0	0	0	0	96.7958	0	0	0	0	0	0	0	0	0	744.584	891.609	193.652	0	1153.52	3564.26	0	0	0	0	0	0	0
				241.97	#N/A	3928	241.972	3.69258	0	0	0	0	0	104.504	0	0	0	0	0	0	0	0	0	497.519	881.087	168.269	0	1258.49	3517.64	0	0	0	0	0	0	0
				241.97	#N/A	10838	241.972	6.72391	418.951	380.678	0	329.461	0	794.771	0	0	0	96.5024	0	0	0	56.3345	0	5232.08	5455.69	770.718	0	3073.1	17072	185.818	0	0	20.3288	0	0	0
				241.98	#N/A	3477	241.977	2.18846	0	0	0	0	0	0	0	0	0	0	0	0	0	0	0	17.4491	0	133.294	241.042	0	0	247.315	332.799	388.611	653.593	0	0	0
				241.99	#N/A	5116	241.995	5.40962	0	0	0	0	0	0	0	0	0	0	0	0	0	0	0	293.169	646.845	333.846	365.613	947.145	988.863	378.146	509.667	1921.9	561.038	303.545	712.292	322.463
				242	#N/A	1315	241.996	1.10485	0	0	0	0	0	0	0	0	0	0	0	0	0	0	0	0	49.0125	0	14.8265	98.6075	78.6415	16.4546	14.8839	93.2238	0	1503.71	1905.76	1380.83
				242.05	#N/A	4037	242.05	4.43148	0	0	0	0	0	0	0	0	0	0	0	0	0	0	0	165.078	0	183.918	247.325	0	0	288.227	343.472	471.454	595.179	710.476	814.524	675.801
				242.05	#N/A	5759	242.05	5.64406	0	0	0	0	0	0	21.9446	0	0	0	0	16.684	0	47.2222	0	0	0	152.129	61.3684	0	0	269.226	231.422	25.4868	331.221	25.764	22.7844	21.993
				242.07	#N/A	564	242.067	1.25454	0	0	0	0	0	0	0	0	0	0	0	0	0	0	0	1191.05	189.029	774.913	858.779	398.12	172.313	979.14	1200.75	1575.39	1121.09	1217.18	2910	2415.08
				242.07	#N/A	2672	242.067	1.35408	0	0	0	0	0	0	0	0	0	0	0	0	0	0	0	1681.4	148.488	619.163	1212.34	213.791	172.313	2421.86	950.686	1412.48	561.904	1339.88	1097.68	1266.78
				242.07	#N/A	2989	242.069	1.86642	0	0	0	0	0	0	0	0	0	0	0	0	0	0	0	783.425	184.86	656.909	416.136	80.4493	392.658	421.209	1517.95	826.16	527.204	1661.89	2037.79	1999.81
				242.07	#N/A	3479	242.07	2.2425	0	0	0	0	0	0	0	46.9836	57.6173	0	0	0	0	0	0	445.949	247.327	483.407	682.002	293.462	392.658	605.65	569.908	1159.58	778.004	2937.07	2916.29	2909.67
				242.08	#N/A	18947	242.083	9.6794	389.857	391.445	556.13	399.508	497.834	528.713	451.893	526.761	548.293	580.088	464.934	378.875	495.517	489.916	480.114	359.743	534.225	527.077	485.749	639.684	465.001	510.875	407.437	419.757	842.615	419.123	413.657	331.914
				242.11	#N/A	3760	242.115	2.68817	0	0	0	0	0	0	0	0	145.701	0	0	0	112.001	0	1067.13	0	0	0	0	0	0	0	0	0	18.8482	493.77	574.589	539.379
				242.11	#N/A	3885	242.115	3.44883	0	0	0	0	0	0	0	0	214.57	0	0	0	943.011	0	1330.04	0	0	0	0	0	0	0	0	0	40.9294	759.911	595.53	700.722
				242.14	#N/A	7857	242.14	6.20276	0	0	686.186	0	385.631	465.364	464.151	670.944	655.894	356.213	3168.48	595.351	3229.26	936.141	1206.37	182.44	317.313	204.867	545.703	269.222	272.373	150.756	230.472	3877.75	573.479	496.903	1385.26	392.346
				242.14	#N/A	11503	242.141	6.84002	0	0	1029.95	0	0	50.0405	1436.44	153.832	286.27	0	5253.39	789.329	69.8074	1374.44	87.3792	0	21.4143	30.6812	166.619	55.5861	19.2536	110.549	118.083	910.531	1899.31	128.692	1011.64	141.497
				242.14	#N/A	15451	242.142	7.81085	0	0	2011.87	0	59.2432	28.3828	6526.23	3320.11	2624.21	0	2015.98	6773.15	152.207	5228.77	1760.42	0	1945.49	175.663	731.954	1424.9	1143.64	328.71	1995.57	1307.46	1588.13	694.19	1222.54	305.379
				242.17	#N/A	16397	242.17	8.05756	138.105	156.205	378.912	95.7218	252.543	543.552	471.319	767.76	599.243	421.896	691.574	469.096	568.046	422.598	646.568	215.552	296.044	154.552	408.574	451.437	867.796	281.938	210.646	828.045	359.319	292.57	519.089	335.634
				242.18	#N/A	16426	242.176	8.05875	9044.21	9637.02	25019.5	8859.08	16557.9	26913.6	21820.5	38231.2	33251.6	17953.8	30836	24210.5	31265	23937.2	36165.2	10552.4	17232.9	9646.7	24450.5	26226.5	44262.3	16499.1	13344.8	42545.1	55619.1	19616.2	25967.8	23046.1
				242.18	#N/A	16409	242.183	8.05815	140.978	122.219	393.946	102.178	253.896	499.538	501.37	752.452	556.956	405.097	656.048	480.074	566.082	437.125	682.218	198.506	300.443	145.833	429.594	486.547	265.987	273.244	213.541	800.191	309.275	320.022	516.091	338.707
				242.93	#N/A	10023	242.93	6.58421	213.604	237.981	210.956	232.927	507.792	449.124	483.421	198.114	274.929	528.367	133.921	529.953	531.749	524.399	496.971	179.488	217.037	330.319	395.995	321.13	379.731	560.316	844.685	727.947	520.137	682.586	930.295	605.953
				242.93	#N/A	4211	242.93	4.84977	53.0995	55.7663	84.2929	73.5214	23.4731	56.6625	141.214	846.997	490.771	161.646	0	107.026	98.4109	144.889	769.473	0	0	0	16.7324	0	43.7193	0	26.6119	0	28.6943	79.7784	43.7222	19.0628
				242.94	#N/A	20330	242.944	14.207	3093.57	894.701	2067.92	2113.24	5809.9	6579.86	2360.37	1795.36	3138.96	1820.85	4468.19	2859.76	5175.23	3831.83	5120.15	3060.35	3511.17	2455.64	900.898	913.775	3751.9	2458.58	4251.7	915.582	3374.89	881.033	5028.39	1488.62
				242.94	#N/A	99	242.944	0.666829	586.849	942.965	1109.23	828.812	1243.39	1033.9	727.405	1201.87	1042.84	1876.16	610.314	558.123	862.384	903.648	713.054	1133.36	770.787	1298.95	2837.08	1490.8	981.872	1547.85	2019.71	1437.56	2448.17	1356	4570.73	1307.19
				242.98	#N/A	1748	242.979	1.24668	0	0	0	0	0	0	0	0	0	0	0	0	0	0	0	74.6054	458.754	40.1673	44.71	1142.32	574.656	0	43.1117	225.655	78.3397	224.743	1138.3	321.382
				243	#N/A	2851	242.997	1.61361	0	0	0	0	0	0	0	0	0	0	0	0	0	0	0	20.5434	16.8744	56.1781	22.8362	51.7796	83.019	82.6542	101.177	167.505	145.383	568.133	686.555	665.886
				243	#N/A	3995	242.997	4.16119	0	0	0	0	0	0	0	0	0	0	0	0	0	0	0	33.2944	0	64.8284	0	0	0	224.341	219.578	18.7636	15.7535	1403.52	1573.1	1733.86
				243	#N/A	4657	242.997	5.24777	0	0	0	0	0	0	0	0	0	0	0	0	0	0	0	200.509	49.6338	248.834	89.6991	34.3732	26.0243	532.962	393.449	285.938	290.22	782.284	729.184	549.036
				243	#N/A	18499	243.003	9.1267	2382.57	2415.83	3561.06	2435.3	4588.54	3862.11	4192.38	2223.28	3720.37	3196.96	1944.11	4059.54	4286.92	5144.11	3269.89	969.468	1680.02	2765.21	2504.41	2376.65	2469.55	5601.17	5134.4	2740.78	3415.84	3538.87	3229.59	3686.55
				243.02	#N/A	4206	243.015	4.86403	0	0	0	0	0	0	0	22.0844	23.1565	0	0	0	0	0	0	168.46	433.473	293.847	0	509.884	488.334	420.92	395.828	14.5405	15.0694	4284.56	5969.74	5736
				243.02	#N/A	1097	243.017	0.927029	0	0	0	0	0	0	0	0	0	0	0	0	0	0	0	255.755	500.039	162.254	194.977	535.476	1137.13	317.529	259.846	309.491	157.244	967.644	804.767	755.308
				243.03	#N/A	4043	243.034	4.44248	0	0	0	0	0	0	0	0	0	0	0	0	0	0	0	172.858	257.718	0	1360.81	412.006	477.582	88.8057	83.3335	2356.52	2874.73	208.499	190.251	195.994
				243.03	#N/A	3843	243.034	3.16657	0	0	0	0	0	0	0	0	0	0	0	0	70.5602	0	84.5248	903.698	491.624	418.243	3178.56	770.461	757.511	644.648	687.777	5058.89	6320.81	1346.26	1477.83	1519.9
				243.04	#N/A	13686	243.043	7.34011	25.9105	53.2928	103.605	21.3938	74.6628	117.979	114.764	2348.86	3749.11	87.6211	19.4477	118.78	288.882	103.149	3011.99	56.1935	151.071	0	159.152	70.0261	228.14	20.29	14.8626	270.861	29.7194	308.119	163.385	39.1098
				243.05	#N/A	2615	243.051	1.31267	23.5167	25.4414	68.0217	0	0	0	26.095	404.893	727.22	22.1146	29.187	27.0386	704.897	41.1101	637.477	2854.89	5403.92	8102.14	3570	6329.69	7173.95	5385.98	3813.1	6418.86	6173.03	15459.2	13491	14920
				243.05	#N/A	3071	243.051	1.65864	0	0	0	0	0	0	0	0	153.288	0	0	0	41.4574	0	0	1479.47	1559.15	2708.97	2240.5	2557.64	2600.26	3314.26	3465.58	4663.44	4535.3	4959.76	10496.5	9836.09
				243.05	#N/A	3563	243.051	2.24691	0	0	0	0	0	0	0	0	0	0	0	0	0	0	0	750.081	2831	3023.76	628.499	480.016	608.944	1133.09	845.894	4452.7	1402.59	2309.57	2340.34	2029.49
				243.05	#N/A	3957	243.051	3.85672	0	0	0	0	0	0	0	0	0	0	0	0	0	0	0	37.5782	908.598	53.2332	58.3676	494.239	550.393	409.382	214.923	391.88	296.749	557.565	825.758	874.562
				243.07	#N/A	7608	243.07	6.08755	0	0	0	0	0	0	0	118.937	40.6176	0	64.1884	0	383.635	0	257.214	73.6226	190.254	47.7133	27.7334	395.974	307.885	72.7384	61.7036	97.7798	89.7111	131.975	56.968	70.0426
				243.09	#N/A	4346	243.088	4.75035	24.348	74.5514	317.878	75.4893	119.32	100.69	0	2394.75	2656.52	0	1122.04	53.1697	1074.21	64.0331	1173.49	3891.91	15657.3	5271.1	6549.42	22801.7	23358.9	9328.51	8970.61	10874.1	10205.5	7911.21	10823.5	10973.3
				243.09	#N/A	7014	243.088	5.8083	171.418	187.59	371.03	250.921	266.406	321.263	57.6747	232.562	413.305	65.1693	660.921	48.7237	365.222	186.944	415.392	3811.55	13204.9	3193.29	2508.03	1306.06	18470.8	2228.37	6115.29	16637.3	6608.47	28044.6	31026.1	41839.4
				243.09	#N/A	5781	243.088	5.39628	0	0	347.217	24.5099	195.632	225.758	0	2602.8	3468.19	84.6341	582.611	46.1174	365.222	50.8592	415.392	2299.3	6574.62	2932.08	3694.22	8585.91	12225.7	4335.42	3997.19	4157.65	5126.72	13434.7	12889.9	13242
				243.09	#N/A	7612	243.088	6.12582	330.14	296.926	500.717	250.921	61.2936	127.252	65.6836	163.739	457.848	123.297	590.181	75.5862	382.155	155.94	738.582	1709.14	1871.35	3092.57	1063.46	2037.5	5255.19	1072.04	1129.32	1398.41	1345.23	5775.91	4907.24	6224.65
				243.09	#N/A	3954	243.088	4.00386	0	0	0	0	0	0	0	245.136	187.71	0	507.311	0	120.846	0	23.2233	2797.2	8276.54	5676.77	6775.4	1378.16	13423.1	6489.36	9296.18	9595.01	7267.35	21502	22628.8	24778.5
				243.09	#N/A	3912	243.088	3.59503	0	0	0	0	0	0	0	836.431	263.958	0	536.654	0	327.15	0	23.2233	2922.16	1187.29	4907.98	6047.85	2170.83	2323.03	6045.36	6848.09	9882.07	1377.14	18123.5	20286.3	20714.8
				243.1	#N/A	3356	243.099	2.03723	0	0	0	0	0	0	0	216.222	324.904	0	37.1196	0	613.521	0	1403.85	0	0	0	0	0	0	0	0	0	15.3658	848.325	823.855	936.895
				243.12	#N/A	13672	243.124	6.93187	900.237	948.822	1414.77	998.405	840.157	1168.97	877.047	2584.02	2070.18	876.595	3193.87	1175.68	5019.61	1120.55	4606.33	593.364	8266.77	1293.27	1549.94	9836.95	9385.03	1764.61	1216.65	2694.31	3128.81	8558.34	7208.59	6413.02
				243.12	#N/A	9442	243.124	6.76972	1038.16	1192.81	2200.42	1135.2	1086.98	1367.49	1198.6	2591.26	2457.93	1268.37	5917.97	1438.79	3975.41	1427.32	3840.79	933.969	3330	2119.17	1929.74	5118.83	6703.4	528.404	1022.08	3009.79	2308.7	10590.5	2004.15	2170.94
				243.12	#N/A	6881	243.124	6.03247	120.482	129.124	387.531	77.3707	188.731	235.675	96.3447	297.947	369.823	60.5376	1154.4	104.165	1081.82	142.023	484.349	293.53	2200.34	370.033	799.864	3450.79	1962.13	363.961	792.428	541.308	1109.49	4190.49	1439.79	1579.99
				243.16	#N/A	17412	243.16	8.73206	4137.05	4189.47	7167.32	4088.9	4969.7	7660.2	6390.47	13919.8	11945.9	4760.66	9375.12	5821.92	12169	6015.06	13375.4	4561.19	45410.6	4959.22	6090.12	63544.3	65051	5563.96	6297.36	8037.23	15964.6	16155.8	14247.3	18868.6
				243.16	#N/A	14350	243.16	7.60405	266.619	446.246	304.759	180.932	1067.63	361.032	230.974	1308.74	966.175	454.324	1345.69	228.338	1449.22	223.673	1044.28	164.368	6537.64	282.578	138.468	9630.91	9429.03	167.76	322.647	265.401	449.738	447.492	909.182	1001.93
				243.2	#N/A	19211	243.197	10.1368	32.6933	55.5622	61.4122	35.301	77.3328	59.3969	30.6499	62.6555	376.012	68.2165	87.0606	82.5591	54.1093	54.3131	126.566	48.625	274.818	56.2617	66.4099	552.317	685.531	67.6402	107.584	51.7358	180.892	293.19	277.858	639.086
				243.2	#N/A	19282	243.197	10.7091	602.239	719.587	846.884	601.605	714.46	632.956	757.52	721.81	908.549	843.743	892.723	726.413	918.278	765.441	1395.48	750.617	832.195	698.844	938.485	563.604	1014.31	818.03	793.227	641.901	932.066	1302.52	5702.42	8034.55
				243.76	#N/A	646	243.756	0.791344	5198.02	5594.59	3801.05	5389.37	1638.53	2237.7	4678.61	2280.3	1827.42	2956.94	5223.59	5407.43	7525.67	5660.3	11814.3	5056.09	3242.52	3660.06	5855.05	2188.14	5604.07	3502.42	4070.1	5180.99	8387.69	7339.11	5771.93	4707.27
				243.99	#N/A	1862	243.992	1.27409	0	0	0	0	0	0	0	0	0	0	0	0	0	0	0	48.1651	0	23.088	28.23	0	14.5019	38.342	70.7592	109.372	133.584	381.061	706.836	285.469
				244.07	#N/A	6171	244.072	5.71894	0	0	3282.24	0	103.3	236.101	1562.07	2410.95	2457.35	136.285	5025.61	1021.12	3266.52	1453.31	2748.22	90.1084	99.0129	77.1152	314.109	150.451	20.0351	48.0313	55.7716	45.4372	44.2851	0	30.0496	19.3397
				244.09	#N/A	1971	244.085	1.3178	0	0	0	0	0	0	0	0	0	0	0	0	64.2306	0	22.0558	199.013	142.638	369.081	223.138	160.335	197.45	463.154	150.663	462.006	198.814	286.421	825.795	405.111
				244.12	#N/A	6693	244.12	5.86798	0	0	2079.28	0	0	324.204	636.579	335.975	365.489	29.907	348.768	804.732	217.566	468.6	606.987	66.4684	67.9342	63.5594	306	307.867	295.713	113.465	289.619	402.147	387.858	243.435	390.718	750.191
				244.13	244.13	688	244.131	0.96505	0	0	0	0	4039.34	2904.32	7261.15	5007.88	5360.11	3929.99	1457.37	8317.33	112.883	7283.1	666.092	0	1148.34	342.276	0	1264.63	1715.22	229.614	482.689	0	0	0	0	0
				244.16	#N/A	10596	244.156	6.69664	0	0	193.11	0	77.5975	94.6777	109.114	254.635	163.166	77.0914	448.928	146.405	982.527	262.832	448.236	18.0931	82.1224	33.7316	103.412	98.0005	77.5789	54.2164	16.8309	477.159	226.884	134.042	273.841	168.819
				244.16	#N/A	9030	244.156	6.38364	0	0	592.867	0	24.7993	63.3385	375.818	753.763	711.462	28.9499	2030	642.311	681.895	672.913	361.042	30.0996	43.2285	51.193	205.469	44.1448	53.9664	108.547	130.245	1462.76	327.426	300.608	744.195	98.6318
				244.16	#N/A	14401	244.16	7.55611	0	0	0	0	0	0	20.8611	41.8007	37.3041	0	996.299	46.5204	50.2582	0	37.5841	0	1018.71	0	0	1402.14	1385.28	0	0	104.02	299.85	26.4272	25.1582	37.9443
				244.93	#N/A	10018	244.928	6.58427	226.306	240.164	218.765	237.264	509.82	498.061	436.184	201.274	325.62	470.635	119.268	517.851	392.868	587.284	478.547	116.982	249.99	321.63	561.749	294.849	318.861	554.666	882.614	679.431	609.383	698.856	930.345	859.597
				244.93	#N/A	4212	244.928	4.8511	50.2261	57.4037	95.3966	60.6181	24.9027	55.817	139.859	841.475	514.691	154.053	0	100.924	97.4203	147.008	761.745	0	0	0	14.7794	0	17.1365	0	55.161	0	83.8451	18.6162	35.6941	51.0444
				244.96	#N/A	60	244.964	0.644562	0	0	0	0	0	0	509.216	0	0	0	48.0585	361.487	624.286	694.5	1240.52	0	129.586	0	76.4985	357.258	63.7615	0	0	98.3415	553.273	92.0311	22.2471	0
				244.98	#N/A	2181	244.976	1.31679	0	0	0	0	0	0	0	0	0	0	0	0	20.6027	0	0	33.0823	47.6419	232.378	0	73.2749	55.9027	309.311	344.008	62.2865	38.5851	5300.51	6114.41	6069.09
				244.98	#N/A	2878	244.98	1.7193	0	55.8979	25.2362	0	0	0	0	0	0	0	0	0	20.6162	0	0	17.146	0	215.039	287.376	20.3004	54.0925	293.279	295.016	373.434	493.065	271.824	271.64	195.701
				244.98	#N/A	7248	244.982	5.98873	752.154	498.072	974.161	689.028	341.479	360.171	439.621	445.198	60.5776	238.008	574.981	338.226	822.739	552.901	534.471	157.795	301.857	185.757	287.286	261.181	316.631	328.319	319.215	265.884	502.298	395.947	521.636	225.959
				244.98	#N/A	16572	244.983	8.10032	269.261	409.419	277.756	333.127	404.176	548.635	749.821	277.835	47.3712	338.402	92.7288	655.971	273.74	972.573	314.554	44.5499	73.668	127.21	43.0017	56.0688	125.805	175.849	342.259	42.7554	76.9267	157.023	61.9907	111.456
				245	#N/A	18500	245.001	9.1267	2430.85	2417.2	3543.22	2464.49	4563.15	3909.2	4240.01	2223.37	3812.96	3305.35	1941.63	4092.79	4388.5	5394.4	3344.12	1036.36	1692.61	2904.16	2552.23	2408.08	2569.09	5668.07	5304.64	2775.04	3552.55	3777.51	3396.42	3698.79
				245.02	#N/A	3466	245.017	2.09785	0	0	0	0	28.0688	0	0	24.3999	0	0	25.6378	0	116.618	0	60.9463	0	1005	0	0	984.684	900.786	17.6388	49.6846	19.9016	32.1065	16.8085	14.8925	0
				245.02	#N/A	2568	245.017	1.52105	0	0	0	0	25.0443	0	0	22.6059	24.2607	0	23.2843	0	197.386	0	26.7236	19.2641	582.615	18.7758	28.0326	484.196	411.139	48.5289	32.5024	53.2982	52.3778	48.1956	24.3145	51.5685
				245.02	#N/A	13893	245.022	7.42801	0	0	0	21.7639	0	0	102.174	0	0	0	0	39.1916	204.955	341.855	346.189	139.02	430.626	169.078	206.47	328.687	318.349	401.017	1037.98	818.936	1218.7	1459.27	1128.2	315.41
				245.02	#N/A	11621	245.023	6.9456	0	0	0	0	0	0	0	0	0	0	0	0	0	0	0	0	273.822	0	15.0831	306.996	86.4078	0	0	0	0	20.4025	20.7901	20.89
				245.03	#N/A	1906	245.031	0.977895	0	0	0	0	0	0	0	77.4174	41.1328	0	0	0	0	0	21.8324	2230.25	1862.67	927.627	1189.58	2327.95	2350.7	1316.74	1852.55	3893.7	1195.89	3300.68	2962.08	3265.45
				245.04	#N/A	441	245.044	0.755754	0	0	0	0	0	26.089	0	0	0	0	0	0	0	0	0	90.9338	46.0149	59.0307	160.136	81.1217	44.3091	126.227	127.138	214.982	66.889	370.401	350.501	945.365
				245.04	#N/A	13702	245.044	7.23383	0	0	0	0	0	0	16.5952	752.559	1198.63	0	0	0	69.3927	0	977.245	34.9286	160.733	34.1888	23.3875	150.021	152.277	91.0687	90.728	124.804	28.2148	27.8113	38.7081	50.5991
				245.05	#N/A	16403	245.046	8.01002	0	0	0	0	0	0	0	0	0	0	0	0	0	0	0	113.073	21.5833	620.606	651.118	69.7355	59.527	607.594	643.067	711.189	1091.64	46.3161	31.5965	29.2957
				245.05	#N/A	9685	245.049	6.37625	616.396	650.371	1072.27	623.148	995.944	818.233	1718.14	834.539	1019.23	726.946	855.517	1738.62	2771.79	2168.5	2996.45	2077.97	3118.5	2866.17	3222.53	5924.99	5546.55	5079.41	4451.32	5871.91	5150.35	5617.27	6274.86	6469.13
				245.06	#N/A	14667	245.063	7.52083	0	0	0	0	0	0	0	505.816	0	0	0	0	0	0	0	0	1100.83	0	0	1852.54	25.0338	18.2529	19.4267	29.0889	17.0908	40.8434	45.3386	25.4672
				245.07	#N/A	3832	245.067	3.05308	0	0	0	0	0	0	0	0	0	0	0	0	0	0	0	525.576	6944.66	1607.7	1364.91	10677.1	11518.7	1449.74	1948.29	4707.28	2321.2	5061.49	10211.6	6006.77
				245.07	#N/A	3722	245.067	2.32979	0	0	0	0	0	0	0	0	36.1051	0	0	0	128.977	0	0	546.557	2335.3	513.774	1497.76	4081.12	4130.81	2663.87	666.711	1808.29	1732.51	5686.37	6403.08	7118.65
				245.07	#N/A	3542	245.067	1.62604	0	0	30.7411	0	0	0	0	792.469	783.918	0	160.614	0	1979.35	0	456.915	1987.27	3082.6	2373.66	2021.11	4873.21	3794.84	3906.15	3754.22	4384.64	4914.42	10088.9	7136.51	9648.62
				245.07	#N/A	3279	245.067	1.53328	0	0	30.7411	0	0	0	0	701.032	864.18	0	160.614	0	2027.24	0	456.915	3166.1	2636.14	3810.69	4374.37	4442.34	4572.27	3071.17	2269.97	2813.12	4967.21	20502.4	3363.94	37587.5
				245.07	#N/A	1507	245.067	1.45777	0	0	30.7411	0	0	0	0	429.691	608.957	0	160.614	0	1975.43	0	401.924	1888.52	1216.01	1914.54	1406.64	5811.04	7164.7	2980.62	5238.3	8446.74	4230.78	20903.5	20156.2	20853.8
				245.08	#N/A	16777	245.075	8.1814	0	0	8784.07	0	3319.48	2760.63	4771.64	6829.67	7019.17	3376.26	859.121	6629.48	10134.4	6440.32	6309.82	237.494	901.895	2267.05	1164.93	1044.73	1064.56	2462.84	2232.44	1833.03	2161.95	1268.45	1986.16	1380.43
				245.08	#N/A	14333	245.081	7.46026	0	0	0	0	85.1564	59.4919	52.9366	215.883	208.022	53.1468	46.8668	58.8399	87.5822	59.6793	79.3361	182.676	200.976	173.743	121.993	181.125	215.536	137.85	104.086	556.846	214.026	933.91	664.822	495.074
				245.08	#N/A	11009	245.082	6.8251	0	0	0	0	212.962	147.338	139.757	0	26.233	129.419	25.471	102.808	25.0346	207.522	25.525	135.917	336.45	279.591	390.427	166.2	435.208	386.083	382.554	591.856	607.977	157.333	174.921	421.55
				245.08	#N/A	7427	245.082	6.07568	0	0	0	0	428.122	452.244	430.406	0	0	510.257	0	494.592	0	543.021	0	67.978	521.54	537.502	652.553	934.868	642.973	862.708	774.616	959.07	1290.81	97.6544	180.503	81.2031
				245.1	#N/A	12208	245.103	6.9947	123.928	99.5698	1477.31	126.71	416.719	987.067	520.184	1147.8	647.683	339.303	545.762	552.406	464.795	456.081	790.204	193.283	473.515	108.378	462.448	652.463	808.345	254.35	357.786	481.426	916.083	1588.34	1631.37	2228.19
				245.1	#N/A	6930	245.103	6.17789	304.239	162.766	601.703	331.918	121.779	321.043	174.819	884.765	1039.01	291.944	621.656	216.911	924.571	240.753	732.453	1111.05	1495.38	635.916	2009.32	1449.88	1418.38	2122.51	1285.49	1624.36	1624.85	3905.23	4974.45	2189.62
				245.1	#N/A	4531	245.103	5.7147	28.5888	24.8057	426.371	52.5448	229.782	269.426	124.822	1575.1	1413.92	199.206	344.974	114.906	811.655	214.487	533.752	742.914	4536.35	837.971	689.148	3731.98	5469.8	1997.61	1153.15	2317.83	1262.18	9343.68	23401	9711.46
				245.1	#N/A	8929	245.103	6.31147	279.834	162.766	697.705	554.09	220.121	321.043	174.819	1681.64	2137.66	291.944	621.656	216.911	1437.99	240.753	732.453	138.878	1495.38	860.105	543.948	2920.98	3511.2	775.505	1558.52	417.087	565.24	4968.46	5157.77	2531.52
				245.1	#N/A	4080	245.103	4.70543	0	0	0	0	0	0	0	78.8112	52.1679	0	56.5356	0	178.913	0	80.3091	240.542	2730.69	1060.06	856.88	6705.53	3801	342.733	1134.54	523.351	1393.35	2501.2	1972.76	1211.25
				245.1	#N/A	5576	245.103	5.7564	28.5888	24.8057	335.498	52.5448	155.349	213.196	80.9037	1818.36	1290.91	199.206	344.974	114.906	811.655	176.5	533.752	742.914	3972.97	447.657	514.123	3011.25	3032.98	531.655	1160.64	2674.09	1294.09	9343.68	20465.7	9711.46
				245.1	#N/A	3962	245.103	4.02619	0	0	80.0003	0	497.94	277.571	0	566.679	281.713	80.3906	473.884	81.4787	694.899	125.969	378.598	22.841	21757.1	1091.71	777.805	32586.3	32812	401.321	527	819.988	1710.21	2774.9	2588.75	1952.1
				245.1	#N/A	3677	245.103	2.38867	0	0	86.0227	0	486.035	307.561	24.1959	487.552	360.458	66.4581	527.535	87.3218	628.332	110.55	375.572	78.2216	18274.7	590.514	425.662	23964.9	25579.2	615.51	552.798	1207.44	2939.5	1770.33	1546.36	2918.19
				245.1	#N/A	3901	245.104	3.52603	0	0	81.6204	0	466.64	318.011	0	479.145	251.108	75.0006	440.745	0	681.407	78.2027	323.205	59.945	20718.3	1194.36	651.691	31432.2	31915.9	929.724	990.043	558.165	1228.38	2282.83	5555.84	3722
				245.14	#N/A	6699	245.14	5.92957	0	0	19.086	0	117.037	16.6181	0	18.4991	0	0	138.249	0	199.105	0	45.1643	0	713.611	43.4928	44.4538	688.796	550.669	35.0883	38.9027	26.5674	46.0659	70.2056	46.944	71.5057
				245.14	#N/A	17420	245.14	8.30761	0	0	40.9179	0	154.128	61.5663	128.451	46.2365	137.641	32.7569	77.4049	22.5264	546.116	126.119	394.231	62.8266	70.2246	164.304	259.95	246.183	319.118	137.599	246.519	106.444	74.0213	476.608	411.634	429.051
				245.14	#N/A	9718	245.14	6.56027	256.336	277.772	392.186	296.6	112.856	136.399	22.0211	714.72	147.356	141.942	424.408	79.5281	1115.45	57.4531	201.057	68.5292	482.459	45.8999	43.7501	666.265	853.544	27.1095	74.6498	41.42	106.553	1445.16	1239.4	2385.41
				245.14	#N/A	12487	245.14	7.05455	639.401	627.265	1024.46	647.141	468.031	944.901	571.23	1421.81	1288.45	779.594	810.874	807.934	1973.04	910.768	1757.02	308.327	1232.33	372.927	420.963	3724.73	2924.98	310.166	567.759	484.032	798.061	2172.83	2146.55	2029.19
				245.14	#N/A	15001	245.14	7.46445	274.711	312.483	646.363	281.835	513.542	504.393	281.882	694.506	657.763	405.18	597.036	663.573	1280.87	481.861	1241.67	167.153	973.22	234.374	302.352	494.928	910.635	139.67	371.176	343.605	808.39	1867	1969.07	1930.94
				245.16	#N/A	18712	245.158	9.35622	481.214	409.945	441.427	448.76	384.374	442.848	486.911	503.768	491.131	393.015	484.021	480.607	560.497	486.032	503.875	533.627	421.135	546.314	482.514	449.688	400.91	434.086	464.454	419.197	435.893	499.101	535.166	544.041
				245.18	#N/A	15532	245.176	7.65952	68.8033	78.902	168.917	82.0352	233.323	301.543	119.846	368.915	414.118	148.759	250.449	80.5446	395.179	107.677	293.526	15.2746	1173.41	86.8332	231.954	1625.72	1505.74	48.8231	77.7005	31.0264	175.174	387.678	284.831	727.591
				245.75	#N/A	647	245.753	0.791268	1409.76	1496.9	995.961	1445.28	398.763	567.648	1291.78	632.178	481.537	826.371	1469.69	1487.03	2162.29	1576.8	2993.81	1327.84	766.514	758.358	1608.25	619.797	1595.03	880.907	1126.85	1393.25	2393.79	2036.41	1497.28	1338.44
				245.97	#N/A	2511	245.972	1.415	0	0	0	0	0	0	22.6662	0	0	0	0	27.6398	0	26.0335	0	185.687	0	246.096	227.636	22.3599	16.0738	444.132	426.1	466.425	562.227	599.532	486.902	362.761
				246.02	#N/A	527	246.021	0.801344	0	0	41.7309	0	48.731	48.6456	0	0	265.098	0	0	0	40.2478	0	0	0	0	19.325	679.088	0	0	0	16.4823	17.5446	71.7105	368.489	98.2739	195.714
				246.04	#N/A	3987	246.039	4.08416	4795.98	5449.48	5975.89	4801.09	6033.72	6284.59	5525.87	5313.35	6027.39	6701.13	3648.69	5795.32	5157.9	5676.61	5050.56	2900.79	3452.96	2789.16	2516.12	3579.24	3738.21	3101.23	2945.84	1672.16	1779.6	1291.1	1270.16	1231.37
				246.07	#N/A	6178	246.073	5.73212	0	0	1052.42	0	22.0912	56.3378	513.497	730.676	665.086	22.3606	1478.35	379.393	938.823	418.866	853.177	49.7916	14.4179	31.9914	73.3771	43.941	0	27.4026	45.5603	79.6606	89.6785	59.7495	33.1285	31.2716
				246.85	#N/A	626	246.855	0.842235	0	0	0	0	0	0	0	0	0	0	0	0	0	0	0	289.007	0	254.833	303.435	0	47.7614	297.288	268.041	69.6243	775.886	28.6957	49.2951	125.133
				246.94	#N/A	2966	246.938	1.7677	0	0	0	0	0	0	0	0	0	0	0	0	0	0	0	0	0	98.18	141.938	0	0	129.813	221.657	252.187	436.637	0	0	0
				246.96	#N/A	1944	246.962	1.37237	42.5154	35.5302	40.9237	27.5335	103.951	42.8407	99.9352	152.124	68.1337	0	0	95.7196	37.6414	109.287	133.223	0	289.652	19.7884	108.551	601.22	68.8348	66.6025	58.1271	95.2009	71.1624	41.162	83.4858	0
				246.98	#N/A	16570	246.98	8.11099	249.726	392.385	280.985	332.167	379.384	532.278	777.331	258.564	51.7799	373.659	92.7087	653.497	265.163	963.549	311.417	31.8882	35.5521	103.857	56.762	52.5832	139.135	170.486	365.379	35.3644	49.2271	168.882	29.8072	47.3027
				246.98	#N/A	7222	246.98	5.99022	760.349	506.506	971.513	662.651	321.816	348.429	419.606	524.511	65.7557	273.236	626.641	392.115	824.909	518.706	529.709	168.481	271.282	164.579	174.979	322.144	270.266	302.619	330.821	330.731	495.387	296.998	382.868	245.082
				247	#N/A	4696	246.998	5.21501	317.135	258.59	191.202	295.932	306.038	306.944	359.656	219.663	262.294	218.75	74.1849	354.76	254.634	405.912	407.597	0	60.3381	20.1618	66.556	73.5311	87.8579	72.9586	63.9754	21.869	26.8982	81.1589	74.3869	0
				247	#N/A	5727	247	5.63463	84.9758	77.8486	131.079	84.5732	70.3578	37.5316	78.2825	109.154	118.132	42.7723	59.9402	67.9694	257.565	128.566	1000.58	0	23.9018	20.67	24.5119	41.3532	65.9932	23.9895	19.2705	16.1298	21.7668	106.212	26.4056	0
				247	#N/A	7403	247.003	5.95098	29.449	23.5063	177.096	31.9056	21.0361	176.579	33.3148	102.278	50.8929	55.212	77.8434	28.6069	139.697	45.2143	530.457	0	0	0	0	0	0	0	30.6035	0	59.3896	20.199	0	16.8826
				247.02	#N/A	8300	247.024	6.18335	0	0	44.1794	0	0	0	151.402	123.298	151.962	0	27.0993	155.386	947.74	215.594	538.565	24.9703	177.885	60.1641	44.7271	338.232	359.985	145.004	189.843	152.917	62.9586	112.469	34.0826	153.957
				247.03	#N/A	4082	247.026	4.7287	0	0	0	0	0	0	0	0	0	0	0	0	0	0	0	484.716	551.885	470.145	350.087	833.079	860.858	769.345	865.581	1002.93	776.021	161.414	297.225	202.716
				247.03	#N/A	1720	247.027	1.24644	0	0	0	0	0	0	0	286.394	164.397	0	65.8784	0	0	0	0	144.96	219.972	111.946	110.194	374.414	381.214	363.133	206.807	263.404	101.606	538.846	561.363	481.291
				247.03	#N/A	2758	247.03	1.6569	0	0	0	0	0	0	0	0	0	0	0	0	0	0	0	235.516	1050.59	131.271	168.387	1659.3	1639.02	330.348	213.118	295.687	101.606	273.206	320.314	324.602
				247.03	#N/A	18614	247.032	9.24372	0	0	0	0	0	0	0	723.504	0	0	70.6218	0	56.1081	0	43.3251	0	0	0	0	0	0	19.3732	0	0	16.5038	44.558	15.9594	0
				247.05	#N/A	2942	247.046	1.61382	0	0	0	0	0	0	0	0	0	0	0	0	0	0	0	170.194	321.473	299.699	389.923	749.624	576.663	741.822	1201.91	1364.88	1802.16	2470.49	3009.9	2785.46
				247.05	#N/A	605	247.046	1.00166	0	0	0	0	0	0	0	0	0	0	0	0	93.3706	0	86.4776	869.436	1245.9	1023.85	1681.24	1290.46	1291.71	2491.42	2700.67	3186.67	1040.44	6367.68	6677.38	6502.47
				247.06	#N/A	11286	247.06	6.73917	0	0	57.456	0	234.451	157.392	149.461	67.5523	106.457	122.144	82.8444	97.8743	97.1606	182.746	52.0374	738.962	1019.31	335.308	569.893	1593.74	1987.41	462.119	883.051	732.963	813.247	746.957	1130.77	1160.15
				247.06	#N/A	14315	247.061	7.44208	0	0	69.0494	0	51.3067	38.6827	37.8995	163.17	82.9185	19.9686	40.2654	23.5658	54.9988	40.1109	57.4934	63.1403	330.936	153.77	98.6942	575.22	93.0361	189.35	253.717	502.56	367	255.143	291.498	141.715
				247.06	#N/A	12911	247.061	7.11714	0	0	0	0	0	0	0	20.8575	58.2641	0	0	0	38.3644	0	31.8839	213.626	364.345	200.159	273.208	250.201	233.922	261.017	363.229	312.592	454.166	472.651	541.444	598.425
				247.07	#N/A	7476	247.065	5.91488	0	0	63.8639	0	0	0	18.1865	36.4897	22.682	17.146	46.0847	0	73.4318	0	36.7223	765.809	358.917	784.046	1016.24	335.342	310.784	951.027	819.88	2636.08	2648.34	387.563	1106.71	677.001
				247.06	#N/A	4669	247.062	5.27975	0	0	0	0	0	0	0	0	0	0	0	0	21.5764	0	0	129.706	579.643	147.492	299.392	418.462	519.709	349.607	239.655	279.525	289.277	751.934	349.862	416.855
				247.08	#N/A	5968	247.079	5.70869	0	0	22.28	0	0	0	18.1865	83.5485	48.9047	0	16.7661	0	52.8641	0	36.7223	18.6021	126.496	53.7529	95.5842	85.025	54.5616	83.7169	52.5737	132.612	59.4514	408.987	362.27	500.037
				247.08	#N/A	4143	247.083	4.48404	0	0	0	0	0	0	0	0	0	0	0	0	0	0	0	35.5188	1759.22	151.876	231.04	3486.13	4133.15	176.508	162.785	333.575	538.977	434.136	728.893	600.171
				247.08	#N/A	3368	247.083	1.83451	0	0	0	0	0	0	0	28.2634	147.472	0	0	0	0	0	0	53.3857	948.116	288.977	208.261	1098.37	693.371	428.979	777.663	427.738	378.829	725.742	937.592	583.826
				247.08	#N/A	2447	247.083	1.37696	0	0	0	0	0	0	0	28.2634	147.472	0	43.1497	0	72.5887	0	0	307.969	3606.62	251.691	175.419	3645.44	3575.94	884.144	511.3	251.296	1362.41	1324.78	1694.1	2489.64
				247.08	#N/A	3865	247.083	3.39363	0	0	0	0	0	0	0	0	0	0	0	0	0	0	0	0	541.037	68.5076	164.921	932.984	1551.17	352.705	299.256	384.867	522.377	1215.45	482.927	1297.72
				247.08	#N/A	4707	247.083	5.22478	0	0	51.416	0	0	94.0081	0	0	0	59.6185	0	0	0	0	43.481	148.532	326.809	200.38	290.61	294.445	402.021	705.563	351.666	553.597	562.612	1624.25	1285	1241.23
				247.1	#N/A	14943	247.097	7.68407	0	0	44.4361	0	771.247	755.498	471.314	1831.96	2358.35	778.672	939.482	640.817	1357.98	734.921	1226.17	205.32	349.825	309.409	336.818	332.188	585.306	587.28	456.263	1513.1	438.514	3079.59	2077.13	2260.24
				247.1	#N/A	13334	247.097	7.1434	0	0	21.4408	0	223.728	222.692	167.504	164.907	280.074	223.069	91.9924	182.519	205.407	205.079	199.795	482.51	349.825	309.409	231.327	318.264	279.427	272.357	335.488	1161.24	1109.08	437.835	479.472	275.794
				247.1	#N/A	11488	247.097	6.89002	0	0	54.5359	0	223.728	222.692	167.504	153.334	128.939	223.069	91.3553	182.519	205.407	205.079	199.795	482.51	413.708	508.484	231.327	536.497	497.045	272.357	335.488	562.915	1009.41	437.835	543.114	275.794
				247.1	#N/A	8023	247.097	6.26513	0	0	0	0	18.5861	16.7084	52.1339	0	0	23.0546	0	35.8545	0	47.2593	0	320.663	286.921	364.936	256.839	792.357	475.974	513.466	366.326	671.196	495.113	515.889	173.89	229.718
				247.1	#N/A	16684	247.098	8.09949	0	0	44.4361	0	218.082	83.7922	16.4639	93.7104	128.946	157.927	73.4519	20.2117	73.8998	63.4283	93.073	205.32	312.706	337.189	202.33	497.552	1033.34	698.413	366.046	1653.82	1239.87	765.224	1727	1770.27
				247.1	#N/A	17822	247.098	8.50838	0	0	0	0	0	0	0	83.9804	285.416	0	93.2737	0	159.907	0	75.7678	220.419	312.706	269.471	193.136	497.552	583.821	427.139	364.293	1033.95	1511.76	381.152	514.114	702.713
				247.12	#N/A	4581	247.118	5.51987	0	0	392.73	0	45.6819	82.5748	25.5314	113.845	101.297	57.2234	139.804	21.1959	75.5466	41.728	138.166	20.3716	1621.14	37.3956	37.0602	2458.18	2792.96	49.4585	84.9543	32.8706	103.78	175.829	159.569	249.142
				247.12	#N/A	3522	247.118	2.1883	0	0	0	0	0	0	0	0	0	0	0	0	0	0	0	15.7042	16.5868	257.342	17.0372	34.1647	62.6324	339.996	338.016	69.8571	845.916	205.212	126.243	158.821
				247.12	#N/A	4307	247.118	5.03848	0	0	0	0	0	0	0	0	0	0	0	0	57.7421	0	22.3263	0	1147.01	37.3956	76.0978	2105.85	1764.2	49.4585	84.9543	28.4664	88.7027	341.301	421.186	381.545
				247.12	#N/A	3031	247.119	1.82748	0	0	0	0	0	0	0	0	0	0	0	0	0	0	0	0	333.482	54.3073	36.8328	466.158	476.601	138.985	64.6396	23.2885	68.7181	625.652	442.159	708.286
				247.12	#N/A	6708	247.119	5.8619	107.258	79.1024	2677.69	117.954	359.264	712.335	351.833	827.256	679.848	532.222	1595.01	316.04	947.198	366.495	1509.9	190.575	962.1	305.958	424.587	1336.16	1114.59	212.416	320.624	477.379	983.008	968.87	928.042	1209.45
				247.13	#N/A	18731	247.134	9.34011	0	0	0	0	27.5991	0	0	0	0	0	0	0	0	0	0	129.757	201.114	80.3406	390.622	350.794	396.391	320.45	269.912	444.989	478.52	304.139	462.248	915.721
				247.13	#N/A	10948	247.134	6.97401	0	0	0	0	97.2696	22.0544	0	0	0	39.2123	0	0	0	0	0	530.03	218.285	600.466	520.873	180.743	169.219	999.395	960.581	1003.5	1038.7	550.146	327.219	316.234
				247.13	#N/A	18374	247.135	8.80954	0	0	0	0	66.0733	0	0	0	0	74.9055	0	0	38.0927	0	70.9418	489.758	963.086	131.434	373.859	1407.51	1485.18	233.853	237.668	804.99	433.407	731.429	591.259	259.098
				247.14	#N/A	15018	247.136	7.48362	158.875	115.892	131.713	117.908	97.2696	134.426	152.457	174.614	137.564	107.67	182.711	150.862	132.772	128.714	161.71	241.646	155.366	150.597	307.984	142.379	400.66	855.181	510.831	549.356	960.263	265.958	327.219	316.234
				248.03	#N/A	2710	248.032	1.59841	0	0	0	0	0	0	0	0	0	0	0	0	0	0	0	91.0903	121.417	114.957	116.829	185.614	161.18	199.038	168.282	193.352	248.296	443.695	490.453	476.757
				248.08	#N/A	19619	248.08	11.9074	13063.4	4858.66	1655.61	977.054	2779.92	4114.48	3127.64	1194.68	2004.21	2771.64	4029.57	1300.51	891.255	5277.6	12507.1	15220.5	1091.58	3807.26	2854.67	1293.11	1923.01	1564.05	5171.59	5010.53	2895.11	1435.53	3338.77	12763.8
				248.08	#N/A	19485	248.08	11.0447	8114.71	16915.1	11895.9	7285.91	17235.5	6154.57	11712.5	10306	11743.6	17357.9	8845.48	12900.9	12095.8	10057.9	9159.22	16130.5	8266.05	11924.1	8867.8	11357.2	10618.6	7836.05	14865.3	12669.3	6063.34	8531.3	8915.7	7773.52
				248.1	#N/A	14384	248.101	7.56327	0	0	0	0	73.8214	86.9644	60.4172	171.71	222.413	85.453	490.714	72.7623	140.083	93.7662	124.793	18.1231	20.3048	0	38.7864	18.0359	19.7878	16.0924	71.2517	829.436	83.6693	57.3772	514.458	30.012
				248.13	#N/A	13571	248.128	7.22172	0	0	90.1999	0	0	25.7405	55.2843	25.7613	44.9586	0	488.641	80.8202	144.498	103.524	46.8924	0	0	0	21.5947	0	0	22.0439	24.5397	52.3753	51.4834	30.9241	24.6462	34.0727
				248.58	#N/A	19473	248.582	11.4359	4224.1	3776.13	2918.15	1961.9	4233.58	3359.08	4542.77	2980.14	3112.84	3170.84	4333.37	2660.42	4384.76	3713.92	4235.8	817.926	3112.43	1434.9	4587.1	4514.33	1186.26	4016.61	1337.11	966.335	960.47	4022.83	2573.84	1484.78
				248.74	#N/A	477	248.742	0.772856	216.443	425.904	369.916	357.625	227.189	215.933	169.525	77.7534	50.1067	188.452	234.757	401.852	494.116	855.375	179.799	275.561	0	272.082	157.638	0	73.0734	384.357	421.806	0	1146.63	586.722	435.702	323.576
				248.96	#N/A	20223	248.961	13.6318	2636.16	2020.04	4151.6	3030.06	5197.74	2299.58	5308.92	4103.61	4940.08	5406.52	4940.43	6613.71	4223.19	4541.97	4536.9	2695.53	4466.37	4469.93	4365.44	4503.86	3722.84	4731.86	6032.15	3290.87	4693.36	4523.44	3849.27	4492.22
				248.96	#N/A	18986	248.961	9.7978	1674.66	899.715	2037.1	1710.54	1953.68	2175.8	2455.32	1191.65	529.539	4028.38	2199.08	620.634	1660	1658.1	216.578	412.642	611.831	775.906	438.436	158.352	291.646	1658.66	969.076	407.047	311.26	844.715	371.701	499.719
				248.96	#N/A	208	248.961	0.689194	2991.7	3437.81	6108.08	3171.42	3992.85	4129.4	18937.1	6948.55	7178.12	4007.69	10311.8	19063.3	17689.9	16243.6	6267.55	3714	13324.7	4559.68	11662.3	16315.7	14120.7	6945.12	5259.55	7008.11	14973	9636.41	7596.51	4192.23
				249	#N/A	4710	248.998	5.22682	294.82	249.775	221.53	285.513	322.742	287.54	292.258	257.224	253.534	258.042	83.2341	298.6	257.392	402.121	420.819	0	103.9	17.6703	48.9278	234.56	151.186	78.7145	95.386	28.7961	59.1256	107.365	84.278	64.0389
				249	#N/A	5623	249	5.59742	107.283	88.0994	74.1672	87.4891	66.5093	63.6808	76.9118	114.282	135.227	52.4629	24.2182	76.1747	265.83	122.804	1028.76	80.281	597.51	245.101	165.846	905.605	906.002	424.659	242.171	697.871	658.791	662.9	722.04	476.435
				249	#N/A	7404	249.001	6.0161	0	0	19.6052	0	0	21.6216	0	0	0	0	0	0	78.9394	0	528.8	0	216.376	0	18.4223	511.118	267.52	22.6215	20.8884	50.6869	29.7678	20.1014	0	0
				249	#N/A	2908	249.004	1.68165	0	0	0	0	0	0	0	59.5529	62.1939	0	28.6037	0	0	0	0	0	17.9613	41.4166	38.0647	138.888	108.206	43.9714	43.5047	95.8596	131.364	480.094	368.52	430.208
				249.01	#N/A	1068	249.009	1.21361	0	0	0	0	0	0	0	0	0	0	0	0	0	0	0	396.042	316.096	414.891	532.478	216.352	232.532	628.338	817.065	890.184	802.533	1878.02	3091.08	1950.96
				249.03	#N/A	10570	249.031	6.84557	329.244	371.407	11125.2	372.716	578.268	458.373	1781.87	1675.83	760.03	410.771	1089.27	1992.34	6777.68	2585.68	7179.61	997.493	1228.42	499.134	1591.71	2304.01	1833.95	673.859	459.471	2585.28	7688.74	5074.8	6175.14	6175.77
				249.04	#N/A	4130	249.038	4.56433	44.7698	26.5418	613.337	49.0609	76.7155	418.486	84.9741	560.102	314.052	204.722	198.944	167.006	471.475	103.852	375.488	397.721	320.451	716.163	673.072	540.276	1102.92	554.233	614.738	665.155	1186.98	4351.81	5772.91	7085.69
				249.04	#N/A	6107	249.04	5.75955	0	0	107.832	0	20.4915	46.7697	0	47.0909	66.1046	43.0094	33.681	0	142.731	0	72.9832	1171.41	533.683	1575.82	2050.29	905.277	1023.49	2267.91	2103.1	4838.86	4101.84	20697.9	24384.9	23865.3
				249.04	#N/A	4615	249.04	5.21974	0	0	91.7407	0	0	0	0	47.0909	57.6256	0	0	0	60.5677	0	34.2804	371.137	740.359	437.064	371.039	423.47	404.216	547.615	346.216	997.408	809.668	4425.34	6900.33	6769.06
				249.04	#N/A	8552	249.041	6.13955	0	0	0	0	0	0	0	47.766	118.639	0	0	0	91.8391	0	35.6108	1050.1	686.234	1304.06	1806.35	760.915	434.561	466.838	2219.07	926.103	3831.33	9428.44	10092.9	10864.2
				249.04	#N/A	2207	249.043	1.41973	0	0	0	0	0	0	0	0	0	0	0	0	0	0	0	452.818	366.515	192.202	286.671	984.725	619.688	548.626	566.632	1366.52	382.844	881.626	745.866	882.563
				249.04	#N/A	3053	249.043	1.72273	0	0	0	0	0	0	0	0	0	0	0	0	0	0	0	60.3917	439.94	129.28	223.765	495.451	919.117	916.188	370.652	707.506	897.708	881.626	806.67	940.383
				249.06	#N/A	554	249.058	0.963668	0	0	0	0	0	0	0	0	0	0	0	0	0	0	0	470.962	152.539	101.775	51.6266	252.06	136.073	226.662	81.0518	1045.16	133.096	415.37	134.635	151.649
				249.08	#N/A	10170	249.077	6.46558	490.927	580.447	652.513	460.34	2895.12	2523.47	2092.16	434.091	538.525	1487.11	444.066	1123.99	427.751	2578.87	794.688	717.336	1437.76	1449.19	1472.91	2136.11	1302.39	2447.11	1579.66	2972.59	1912	1690.22	1926.5	1799.51
				249.08	#N/A	6066	249.077	5.6559	0	0	0	0	777.436	882.059	696.272	194.753	233.512	1019.21	157.307	761.788	512.969	911.08	1083.74	637.739	781.683	859.386	988.897	937.55	982.832	1250.51	1332.1	1868.86	2056.69	1077.96	710.337	819.442
				249.08	#N/A	13065	249.077	7.0465	0	182.712	210.476	0	4507.05	3032.76	2913.52	649.308	743.644	1514.54	446.057	1570.59	565.541	3476.94	502.05	373.035	735.177	1064.24	748.611	844.572	1959.58	1887.29	1154.45	1623.44	977.38	679.483	1061.67	893.871
				249.08	#N/A	7564	249.077	6.10179	0	0	112.088	0	2354.27	2462.64	2005.88	434.091	760.297	2548.06	210.139	2196.49	512.969	2302.05	895.138	557.692	1779.16	2385.93	2954.51	2673.17	3392.51	3487.93	2950.44	3164.67	4383.33	1441.84	1217.85	1511.8
				249.08	#N/A	4060	249.078	4.42077	0	0	0	0	0	0	0	51.6483	0	0	0	0	0	0	0	437.702	5340.24	296.423	487.942	8306.77	8303.09	611.165	147.819	893.21	618.037	535.035	436.729	419.349
				249.08	#N/A	4575	249.078	5.18647	0	0	0	0	0	0	0	156.832	160.554	0	490.212	0	0	0	0	572.672	2224.49	476.19	533.332	3190.21	2825.86	383.322	1907.05	784.475	567.359	889.085	1265.34	930.926
				249.11	#N/A	16740	249.113	7.88932	0	0	55.2729	0	231.381	192.257	165.244	74.4241	185.093	197.451	274.335	158.737	359.047	230.987	55.9818	645.302	1020.1	819.985	846.065	461.805	470.751	480.844	469.614	1444.14	1148.45	688.613	913.193	2337.84
				249.11	#N/A	15381	249.113	7.71929	0	0	55.2729	0	231.381	192.257	165.244	51.4436	136.541	197.451	262.186	158.737	304.437	230.987	44.0151	582.701	835.049	1274.01	1401.62	1126.18	854.761	572.976	1000.15	1444.14	1148.45	1324.07	900.302	1328.18
				249.11	#N/A	13889	249.113	7.15512	0	0	17.4621	0	415.378	213.491	165.244	84.7447	91.2091	223.857	47.1819	158.737	79.2281	230.987	85.6528	1390.36	848.189	1540.11	1879.62	894.471	1145.14	2006.27	1981.04	1897.91	1870.96	1712.43	668.037	1721.17
				249.11	#N/A	9249	249.114	6.32886	0	0	0	0	17.0437	25.5158	29.9275	0	0	18.3486	18.2471	19.1267	16.6489	0	15.4722	735.906	974.954	860.097	917.056	849.817	739.335	1338.35	776.16	1086.57	1358.59	954.394	1068.79	1276.87
				249.11	#N/A	11135	249.114	6.86595	0	0	0	0	24.4655	76.8872	21.0578	18.9366	38.7062	34.989	21.6534	67.3519	140.663	35.7997	39.6839	1812.05	782.709	2029.28	3280.18	1212.11	993.013	3149.71	2941.11	5988.24	5679.53	1127.14	2832.76	3106.26
				249.11	#N/A	17754	249.114	8.56031	47.6058	70.7361	107.053	49.2054	1365.14	700.983	60.8699	424.147	430.998	1243.93	385.349	90.046	515.104	181.721	563.632	241.887	462.323	392.309	473.603	461.837	335.824	669.554	377.682	1805.07	1139.97	986.919	1518.58	1544.4
				249.11	#N/A	18819	249.114	9.51112	157.11	148.448	404.117	136.039	433.441	386.611	355.106	473.193	1080.39	305.777	367.38	280.456	493.233	466.327	539.228	317.691	381.935	484.252	783.788	611.136	457.89	562.087	690.194	863.602	1991.8	1584.3	1301.38	1068.93
				249.15	#N/A	15303	249.15	7.69918	0	0	0	0	0	0	0	0	0	0	0	0	25.9014	0	0	100.181	284.032	129.923	108.374	415.472	423.317	303.865	343.151	581.577	755.892	705.549	616.912	437.199
				249.15	#N/A	16820	249.15	8.10873	0	0	0	0	0	0	0	45.0234	49.3302	0	0	0	81.9059	0	52.7334	233.811	237.206	77.5405	366.157	339.167	302.076	281.745	111.764	595.588	1328.54	362.727	323.574	450.211
				249.15	#N/A	13297	249.15	7.25631	0	0	0	0	0	0	0	0	0	0	0	0	88.3029	0	36.6952	100.181	164.788	419.217	450.762	198.2	120.308	408.055	998.665	424.343	667.873	365.091	287.989	540.704
				249.15	#N/A	19387	249.15	11.2875	494.827	756.136	418.177	552.695	497.204	406.043	1260.75	511.068	622.195	1298.81	500.801	1540.85	409.943	1336.86	600.464	308.636	524.52	414.201	629.31	393.235	532.942	350.163	782.136	528.432	584.818	611.327	528.369	742.473
				249.15	#N/A	18967	249.15	9.71904	35.5034	63.6787	742.651	34.5152	258.707	174.473	445.229	657.525	793.115	432.17	803.131	442.803	891.543	444.818	573.865	366.033	234.579	628.796	1917.43	568.355	661.098	495.507	338.494	1858.8	2538.37	854.674	1776.32	1516.78
				249.15	#N/A	17922	249.153	9.01858	763.483	771.73	1236.4	794.367	2533.17	1031.46	1282.94	1374.34	961.424	940.429	2893.17	2059.48	5738.63	2965.63	6459.21	2570.93	1367.33	1914.48	4598.6	4522.15	1444.48	3581.69	1886.12	7410.81	21406.5	2505.39	2909.12	4218.52
				249.15	#N/A	19196	249.153	10.2113	203.559	245.416	286.765	239.618	1113.79	822.683	471.443	477.351	875.819	429.528	349.195	482.708	904.888	474.534	820.523	562.598	1592.85	537.644	751.292	1079.4	1630.13	424.862	692.853	1196.7	493.638	1863.78	401.984	798.195
				249.19	#N/A	18831	249.186	9.53233	28.2133	27.7464	219.911	29.6757	35.9902	31.0928	195.179	137.286	115.585	27.0987	119.742	254.67	296.889	240.916	156.001	119.722	121.671	68.2355	367.235	240.479	182.345	96.7063	126.653	521.813	404.312	805.486	531.045	728.867
				249.97	#N/A	5056	249.969	5.41432	245.324	242.666	0	278.101	0	465.104	0	0	0	22.4836	0	0	0	0	0	2903.42	2725.18	662.82	0	2726.6	8381.8	0	0	0	0	0	17.8839	0
				249.97	#N/A	9773	249.97	6.50717	0	20.9532	0	0	0	32.499	0	0	0	0	0	0	0	0	0	279.942	178.09	32.5133	0	39.0819	706.595	0	0	0	0	0	0	24.2968
				249.97	#N/A	12240	249.971	6.98861	0	0	0	0	0	76.9227	0	0	0	0	0	0	0	0	0	583.987	339.397	92.1931	0	141.959	1813.92	0	0	19.8824	0	0	21.9032	18.3746
				250.04	#N/A	3354	250.036	2.21951	0	0	0	0	0	0	0	0	0	0	0	0	0	0	0	131.732	0	235.693	158.242	35.6263	33	343.633	349.763	356.202	787.257	931.165	1282.19	1214.51
				250.04	#N/A	3859	250.036	3.25223	0	0	0	0	0	0	0	0	0	0	0	0	0	0	0	67.3947	0	212.469	236.524	0	0	379.962	416.744	259.104	595.344	1661.63	1748.18	2138.55
				250.04	#N/A	2302	250.036	1.27733	0	0	0	0	0	0	0	0	0	0	0	0	0	0	0	138.52	28.9449	476.348	348.633	40.9472	66.6714	505.798	790.904	560.834	702.656	1292.83	1329.69	1776.34
				250.04	#N/A	4124	250.037	4.6919	0	0	0	0	0	0	0	0	0	0	0	0	0	0	0	104.888	0	230.355	306.649	14.7623	0	422.339	466.922	781.036	567.427	647.307	656.77	614.295
				250.08	#N/A	10047	250.082	6.57091	0	0	275.88	0	277.346	187.937	852.411	579.236	445.353	125.375	391.584	656.522	40.9886	721.5	337.042	41.2328	146.192	232.356	249.463	195.8	128.164	131.436	176.445	188.599	277.562	147.115	94.5614	54.6053
				250.11	#N/A	13057	250.108	7.14591	0	0	112.447	0	0	0	450.489	221.645	159.07	0	163.996	483.016	0	326.782	86.3461	0	0	37.0264	20.3913	0	20.8424	25.4638	32.1513	43.6657	29.8306	34.7426	49.4752	57.996
				250.12	#N/A	12347	250.12	7.01621	0	0	747.557	0	55.9237	42.1307	722.406	1281.12	979.165	23.6799	2281.35	778.548	990.089	896.681	1028.21	162.182	86.8034	136.859	475.233	167.656	57.1733	279.356	171.104	2344.45	547.645	152.604	788.398	70.0924
				250.14	#N/A	14660	250.143	7.57754	23.6403	22.4995	340.974	23.8276	105.422	146.473	279.835	1081.46	673.604	134.111	1113.87	336.112	556.766	323.558	712.178	15.169	14.9253	0	29.4977	15.0688	18.3837	17.2068	28.7781	51.4746	24.3001	91.5661	45.9458	20.0716
				250.15	#N/A	19376	250.145	11.2261	4008.3	3719.8	4000.22	4063.48	4386.49	4190.95	4276.36	4116.58	4306.48	5486.05	4038.18	4208.72	3995.31	4220.35	3892.79	3799.12	4312.45	4289.3	5813.74	3798.19	4318.79	4456.76	4803.26	4394.86	5431.43	5117.38	4640.64	5505.44
				250.74	#N/A	574	250.739	0.773763	914.777	911.799	720.139	863.874	666.569	708.427	863.664	216.998	146.194	774.222	524.084	802.285	1166.35	1887.43	309.347	556.477	44.8024	1248.68	429.042	24.67	151.558	1480.18	1788.75	58.5582	2567.47	1182.65	1222.53	671.088
				250.83	#N/A	332	250.834	0.724907	0	0	0	0	0	0	56.754	34.0034	0	0	0	29.8752	83.8637	138.642	288.129	0	53.2727	0	46.0963	138.32	28.0083	0	0	114.164	270.762	27.3952	56.4425	31.7128
				250.85	#N/A	18092	250.854	8.83784	538.635	505.432	329.179	540.904	403.228	338.897	377.971	292.837	341.31	342.613	181.334	357.348	331.398	504.27	363.611	95.8556	115.883	238.02	219.159	139.958	142.288	429.468	660.918	219.265	353.649	275.357	275.115	286.688
				250.91	#N/A	12451	250.912	7.07982	1926.9	1562.71	1441.67	1796.92	2170.6	1639.67	1367.09	229.655	1040.99	832.733	294.556	848.969	1530.89	2085.49	1224.77	0	88.0229	177.527	139.169	28.5544	26.3918	262.556	330.214	130.314	218.306	76.9814	211.484	176.228
				250.93	#N/A	1302	250.934	1.07805	0	0	0	0	0	0	0	0	0	0	0	0	0	0	0	148.062	45.402	96.2787	39.1898	236.1	70.3562	232.931	602.126	106.234	291.855	2510.17	4700.87	2141.98
				251.02	#N/A	10532	251.017	6.60646	0	0	463.723	0	0	0	22.6129	16.01	43.2962	0	16.9168	26.2404	134.27	24.0198	22.8086	0	76.4046	0	24.2988	175.784	222.355	30.9446	37.3605	40.3954	25.993	0	0	23.9946
				251.02	#N/A	4574	251.02	5.08523	0	0	0	0	0	0	0	0	0	0	0	0	0	0	0	88.2595	997.731	193.263	212.308	2239.97	2276.34	361.03	465.898	217.202	407.138	23.425	45.2122	23.838
				251.02	#N/A	3671	251.02	2.3627	0	0	0	0	0	0	0	0	0	0	0	0	216.264	0	53.6836	129.51	482.159	331.093	177.196	983.161	1444.59	368.99	512.153	467.363	465.725	8222.71	7787.74	7838.78
				251.02	#N/A	3078	251.02	1.8386	0	0	0	0	0	0	0	408.097	287.771	0	100.703	0	457.011	0	346.218	76.7753	696.207	120.631	155.099	1075.61	1024.86	458.858	224.279	557.329	456.325	50865.3	54108.2	57661.7
				251.02	#N/A	4072	251.02	4.49843	0	0	0	0	0	0	0	0	0	0	0	0	99.0589	0	0	231.295	1731.82	429.757	562.204	2725.74	2734.36	712.83	624.384	1101.15	1181.75	3407.16	3624.23	3804.35
				251.02	#N/A	1692	251.021	1.23246	0	0	0	0	0	0	0	0	0	0	0	0	0	0	0	143.283	633.514	248.566	117.206	735.24	538.176	355.804	482.978	271.014	869.043	1201.27	1987.79	2172.72
				251.05	#N/A	14346	251.053	7.41808	0	0	378.382	0	71.6602	54.8256	323.73	401.974	238.45	36.9664	131.852	279.913	994.013	376.938	905.13	68.2465	234.723	146.038	203.498	139.915	140.712	326.159	128.303	190.888	551.035	38.5448	95.1214	70.409
				251.06	#N/A	4089	251.056	4.65059	0	0	0	0	0	0	0	160.811	105.137	0	47.0813	0	0	0	0	288.445	724.333	644.378	162.438	604.528	636.667	792.01	826.624	544.923	941.059	1070.72	763.521	676.938
				251.06	#N/A	4609	251.056	5.3758	0	0	0	0	0	0	0	881.753	965.602	0	344.036	0	21.9807	0	0	446.354	437.577	301.485	745.779	736.549	1451.39	204.089	341.257	673.252	402.637	1109.09	1105.35	675.728
				251.06	#N/A	5756	251.057	5.93117	0	0	0	0	93.1717	19.2529	39.3013	928.428	1571.43	24.4889	476.317	37.7439	618.927	141.203	278.559	371.807	760.22	645.491	1661.87	1024.4	1109.91	1114.02	1007.11	994.382	1460.03	996.018	727.089	3606.56
				251.06	#N/A	1570	251.057	1.26822	0	0	0	0	0	0	0	527.556	587.081	0	78.3865	0	0	0	0	436.804	771.62	433.847	393.968	1414.14	414.836	462.217	507.817	1107.03	1091.48	812.272	1073.12	432.348
				251.06	#N/A	10457	251.057	6.55105	0	0	0	0	70.4774	0	0	0	18.3579	0	23.5367	0	29.056	18.1677	17.2122	198.36	240.868	214.103	265.68	405.106	320.176	132.937	208.074	572.389	477.7	798.999	1216.52	902.421
				251.07	#N/A	4516	251.067	5.13251	0	0	0	0	0	0	0	0	0	0	0	0	0	0	0	108.281	267.028	147.448	338.589	259.409	255.658	302.001	205.24	541.278	408.068	251.736	324.117	157.947
				251.09	#N/A	7983	251.092	6.17174	140.429	140.618	645.578	162.058	16285.4	16767.2	14109.9	3535.93	6320.09	16733.4	397.091	14926.7	5864.9	16114.2	4968.95	890.755	13993.7	13593.6	15533.4	18166.4	18602.2	18441.1	19456.3	20430.9	23363.7	20685.5	22374.5	25525.2
				251.09	#N/A	11861	251.092	6.91289	26.9219	72.3247	270.69	74.3222	3395.87	3149.84	2576.34	647.987	1051	2997.04	137.154	2663.83	5534.47	3234.17	5183.01	889.388	2011.3	1517.94	1955.72	2633.83	2660.19	2392.38	2289.56	2961.37	2538.89	4547.27	4029.71	3901.16
				251.09	#N/A	9394	251.092	6.50496	140.429	140.618	687.103	162.058	9184.72	11832.7	8648.55	3815.53	7601.45	13873.1	397.091	9691.95	20132.6	9478.69	17848.2	1120.3	10054.3	8523.41	10134	13118.5	13601.4	12465.6	13111.9	16461.8	15660.6	20578.3	19682.6	21803.1
				251.09	#N/A	14329	251.093	7.29011	0	0	168.765	0	1272.18	513.452	954.555	883.455	1131.41	424.23	599.016	280.472	1572.23	1015.36	1240.49	561.073	1143.14	462.374	479.046	1534.36	1255.92	490.595	993.681	2225.89	1593.71	3588.8	1499.16	2261.35
				251.09	#N/A	5538	251.093	5.64013	0	0	0	0	57.8875	48.7413	50.5571	410.692	517.124	35.6612	325.553	25.8921	242.89	57.5387	221.707	2314.53	278.886	2939.47	2967.28	4663.12	1162.67	1626.27	4546.46	6652.83	8512.31	3756.98	6738.37	1765.6
				251.09	#N/A	16472	251.095	8.05949	60.6004	66.47	103.966	60.151	123.765	69.9068	126.111	439.333	231.26	82.3046	188.151	149.8	198.967	148.748	385.926	445.793	483.663	341.029	430.526	685.255	550.264	193.993	245.508	1159.48	1855.47	726.252	828.418	1100.66
				251.11	#N/A	3666	251.114	2.43494	780.077	863.855	1463.78	802.817	864.104	657.846	1105.55	1187.49	1141.73	856.968	514.077	1498.3	1618.13	1768.36	1429.95	399.386	522.022	241.603	923.624	693.434	731.13	480.141	799.237	1033.29	1636.62	573.282	683.009	687.953
				251.13	#N/A	17057	251.128	8.24057	895.192	906.998	1860.19	881.103	1323.27	3071.37	1647.36	3364.33	2664.43	1448.72	2271.46	1706.81	3078.05	1721.35	3352.93	2053.85	589.833	936.861	2319.45	2410.99	634.232	2416.23	1081.92	2085.49	3732.71	3363.62	2195.89	2862.95
				251.13	#N/A	11069	251.129	7.13437	0	0	65.7709	0	583.691	640.062	466.558	298.894	378.355	642.026	270.424	576.407	563.927	578.229	460.552	1843.85	921.28	2462.8	2032.13	1471.41	2162.54	1977.29	2669.63	6263.85	3184.99	1963.74	2398.97	2718.36
				251.13	#N/A	15846	251.129	7.91634	101.012	128.05	326.642	99.1555	216.714	207.073	233.2	552.16	579.326	183.658	366.362	149.73	591.354	194.537	559.736	476.316	1125.1	3179.71	829.616	647.017	1324.36	668.545	627.334	2268.61	2360.47	1396.75	1500.48	1874.3
				251.13	#N/A	8778	251.129	6.62675	0	0	0	0	0	0	0	129.746	150.97	17.2188	81.0882	0	142.149	0	153.788	1527.25	748.425	1750.67	1174.38	1118.98	688.535	1312	1240.74	2306.77	3548.51	1797.58	1034.99	1169.75
				251.13	#N/A	10815	251.129	6.78363	0	0	0	0	0	0	0	129.746	150.97	17.2188	81.0882	0	142.149	0	153.788	938.856	1435.58	701.857	1751.89	955.949	710.635	1445.8	2575.41	2306.77	1043.22	3029.49	4992.74	4074.95
				251.13	#N/A	14831	251.129	7.5254	0	0	51.9439	0	72.1332	60.1221	69.2163	208.036	251.231	93.7306	155.212	101.12	374.934	59.4524	119.27	649.898	985.288	618.269	737.151	1324.62	491.006	681.064	1610.85	3890.26	3477.91	1854.61	1118.76	2818.08
				251.13	#N/A	19202	251.131	10.1414	108.547	137.751	211.632	143.412	148.77	117.996	257.254	371.857	218.142	118.946	238.387	236.21	401.404	254.623	521.681	237.001	283.338	449.573	402.302	565.929	469.277	488.036	456.901	842.794	1433.42	629.37	828.428	602.331
				251.17	#N/A	17045	251.166	8.23399	0	0	56.0864	0	92.2939	284.587	84.8305	17.1155	18.5478	138.589	0	77.2273	105.068	150.311	167.64	39.4423	105.585	240.05	219.6	150.208	123.022	268.302	96.0861	807.145	368.167	257.801	856.574	271.955
				251.17	#N/A	18506	251.166	8.86773	487.83	505.52	652.157	449.708	646.573	631.976	692.856	1054.88	1458.37	792.746	696.911	827.394	958.566	668.011	1243.33	750.503	804.064	1195.82	1243.86	850.984	723.982	1229.24	1298.23	1209.12	3024.69	1307.65	904.474	2166.55
				251.17	#N/A	18764	251.166	9.50722	372.161	373.022	871.306	382.377	613.71	835.443	534.141	588.249	1391.25	944.26	786.623	497.293	775.083	522.333	675.42	1186.42	674.625	1402.49	1967.25	845.613	776.222	2069.8	2008.59	2814.63	3603.13	3721.33	3687.91	4155.28
				251.17	#N/A	19104	251.166	9.81829	0	29.7128	91.8708	32.9744	21.5658	70.7571	26.7933	95.8689	145.172	179.474	60.7387	59.4951	20.0158	43.967	87.6749	272.471	366.665	523.155	1485.51	557.476	790.013	666.909	808.068	721.702	1195.05	858.565	957.981	1290.63
				251.79	#N/A	472	251.787	0.774991	86.7265	71.3869	211.715	85.5728	217.894	345.788	173.683	102.756	208.215	340.521	125.164	243.408	636.641	215.012	514.859	144.148	88.6091	147.501	109.822	20.03	179.358	166.308	101.549	98.8689	366.948	282.825	123.487	271.064
				251.89	#N/A	20279	251.886	13.9458	905.47	275.476	809.411	291.612	658.062	593.71	185.711	873.252	458.297	204.008	341.165	179.073	542.412	655.526	505.805	240.925	991.184	825.287	371.541	233.492	262.875	180.847	271.188	903.329	243.32	648.219	858.482	362.857
				252.02	#N/A	721	252.015	1.16255	0	0	0	0	0	0	0	0	0	0	0	0	0	0	0	119.442	77.7014	200.826	216.811	159.697	85.8943	207.79	365.928	711.262	546.133	514.654	607.486	640.175
				252.02	#N/A	4647	252.018	5.21354	0	0	0	0	0	0	0	0	0	0	0	0	0	0	0	78.182	19.3019	60.7741	188.532	75.8659	34.4701	234.897	212.538	473.624	357.293	0	0	0
				252.09	#N/A	5590	252.09	5.60772	0	0	34.2518	0	0	0	0	0	46.7856	0	27.4057	0	0	0	0	222.82	136.683	86.9347	380.729	101.532	69.2889	391.531	512.871	486.204	233.779	827.246	573.611	834.716
				252.09	#N/A	4509	252.09	5.22305	0	0	0	0	0	0	0	24.804	44.4836	0	0	0	0	0	0	341.915	54.1783	376.409	1095.22	58.0661	59.6053	1073.87	496.227	908.737	913.815	1468.14	1502.8	1493.07
				252.12	#N/A	12367	252.12	7.01002	0	0	259.549	0	0	0	221.719	411.39	333.052	0	708.516	263.228	344.821	307.245	372.448	19.4216	21.0975	17.6776	155.326	54.3985	21.5175	33.0222	55.4085	662.783	63.9603	273.969	387.175	116.578
				252.13	#N/A	14402	252.133	7.35383	0	0	0	0	0	0	0	0	0	0	1317.93	0	0	0	0	82.1274	77.0571	126.425	409.555	106.902	115.302	290.401	252.723	165.215	439.786	194.707	149.239	358.283
				252.74	#N/A	506	252.737	0.769654	292.717	428.268	490.325	521.065	333.86	297.342	565.156	139.876	93.798	260.718	334.222	464.163	752.605	1277.21	248.869	344.082	0	777.129	190.458	0	76.9124	929.537	1077.97	0	1659.26	688.326	716.189	387.132
				252.78	#N/A	619	252.778	0.844454	0	0	0	0	0	0	0	0	0	0	0	0	0	0	0	301.833	0	65.1983	169.801	0	60.6583	128.916	57.2084	140.339	522.485	0	0	20.4496
				252.83	#N/A	333	252.831	0.725603	0	0	0	0	0	0	41.163	22.9041	0	0	0	29.2477	44.7653	65.7039	110.914	0	23.0689	0	18.445	74.3762	16.4215	0	0	61.9986	184.074	0	41.7461	18.906
				252.91	#N/A	12526	252.91	7.08165	2384.01	2099.46	1250.39	2301.2	2522.77	1844.21	1144.13	780.245	1488.13	801.179	516.345	947.899	1695.52	2404.8	1216.88	0	52.6049	62.4868	36.0854	41.9338	17.8022	387.174	106.91	34.4138	185.544	81.0105	64.1321	126.589
				252.95	#N/A	460	252.949	0.830432	41.7963	47.7739	0	34.0843	0	889.868	0	0	0	38.0565	0	0	0	0	0	1255.71	1555.8	598.601	0	1824.53	3263.97	0	0	0	0	0	0	0
				252.99	#N/A	1426	252.986	1.19474	27.9518	23.6141	0	32.1564	23.3783	27.1633	0	29.3439	54.3666	39.6303	45.3641	23.0479	117.053	23.6649	74.4178	0	70.8827	0	0	50.6679	92.4372	0	21.6844	0	0	842.91	259.317	869.211
				253	#N/A	1489	252.999	1.12898	53.0454	0	44.9504	0	45.6731	55.9705	29.208	27.5204	127.282	63.1598	32.6566	28.6569	527.538	24.011	532.925	144.457	1152.86	306.975	238.331	1774.64	1974.49	486.719	414.466	827.403	413.696	42787.5	49477.6	46698.4
				253.02	#N/A	10996	253.02	6.46436	0	0	55.9816	0	30.8128	45.7488	17.7161	264.475	177.693	18.5177	53.8626	17.1461	518.588	25.2666	373.699	503.132	21.5304	448.769	684.384	83.2121	83.7925	1304.76	803.811	1788.11	1201.2	74.4911	41.4723	0
				253.02	#N/A	6824	253.021	5.86701	157.026	122.99	726.031	157.405	106.914	563.282	193.423	400.02	215.564	215.495	370.119	203.64	590.929	189.262	659.189	35.6285	0	59.2989	78.9883	0	22.7297	72.8034	67.7019	188.401	214.818	100.089	81.4287	73.7969
				253.04	#N/A	2133	253.035	1.16627	0	0	0	0	0	0	0	41.2722	92.0104	0	0	0	70.7221	0	74.5784	931.622	919.829	795.26	744.394	2453.95	1435.84	1503.03	2537.02	885.858	2700	1894.2	2198.36	2398.83
				253.04	#N/A	5107	253.036	5.35316	0	0	0	0	0	0	0	0	0	0	0	0	0	0	0	162.795	538.126	152.708	191.102	1042.2	715.009	353.922	199.625	623.158	391.932	91.6762	331.093	305.894
				253.04	#N/A	9226	253.036	6.41546	0	0	0	0	0	0	0	0	0	0	0	0	0	0	0	130.611	377.895	201.223	17.9241	518.452	389.44	312.734	320.551	44.4328	44.2021	0	22.7619	24.2632
				253.05	#N/A	16278	253.051	8.00762	0	0	0	0	0	0	0	15.7736	0	0	0	0	0	0	21.7178	26.318	0	18.7592	23.1273	43.6257	45.0838	80.07	56.9026	73.6497	85.3355	311.003	405.408	479.193
				253.05	#N/A	10769	253.052	6.72368	0	0	0	0	0	0	0	0	0	0	0	0	48.8615	0	0	19.2673	90.6551	33.0806	76.7025	236.278	152.058	115.274	80.3374	164.141	78.6028	286.109	416.232	466.465
				253.07	#N/A	5503	253.071	5.2792	0	24.0024	268.895	0	162.007	373.573	25.0034	1080.04	1481.69	276.592	760.112	110.873	801.107	26.8005	608.157	1960.96	1805.47	689.652	1901.88	2224.95	2491.82	2334.29	1247.72	3838.2	3993.21	3695.06	9968.28	6204.03
				253.07	#N/A	5947	253.073	5.83539	450.898	470.814	183.898	439.853	117.301	203.032	399.075	837.438	872.731	234.886	255.215	72.7023	843.887	254.316	821.926	1163.35	959.913	1664.44	1481.28	813.345	753.358	2364.29	2548.12	2023.52	1355.46	3053.74	5886.72	7012.61
				253.07	#N/A	12270	253.072	6.98239	314.443	379.784	296.051	289.991	404.067	365.535	319.28	296.09	284.993	524.738	130.348	306.605	454.396	356.005	289.643	266.432	556.621	396.911	152.238	749.456	753.633	299.09	209.478	432.716	696.285	401.54	909.335	314.931
				253.07	#N/A	1883	253.072	1.37254	0	0	0	0	0	0	0	1631.83	756.318	0	1377.46	0	706.066	0	336.319	1056.4	2170.54	1488.34	1601.96	716.828	386.988	2308.39	2242.04	1334.95	2063.86	3957.45	7810.57	4011.63
				253.07	#N/A	4063	253.072	4.9029	0	0	0	0	0	0	0	1971.72	1888.78	0	787.415	0	825.14	0	605.669	428.489	732.139	466.703	6362.88	1208.13	1198.61	6398.08	4888.22	10969.8	886.882	2832.49	3920.52	3115.87
				253.07	#N/A	3392	253.072	1.99431	0	0	0	0	0	0	0	947.757	956.931	0	408.052	0	646.558	0	488.111	1106.97	1033.52	1309.05	1160	2525.56	1098.06	2315.43	2493.03	1878.15	2999.31	5983.63	11414.6	7621.73
				253.07	#N/A	3683	253.072	2.48771	0	0	0	0	0	0	0	609.283	1221.59	0	366.189	0	539.868	0	379.73	2418.15	1284.74	3405.87	4350.18	904.087	1909.9	5508.85	5769.89	7741.94	8560.28	9655.34	5878.05	12795.4
				253.07	#N/A	3910	253.072	3.54195	0	0	0	0	0	0	0	2037.16	1724.97	0	755.5	0	801.929	0	470.739	3366.37	772.773	2910.78	3498.9	3318.34	2323.15	4491.47	5052.17	8730.15	3667.53	9559	7511.54	10591.5
				253.08	#N/A	15567	253.082	7.74376	0	30.5489	159.054	22.7815	50.6931	399.571	142.586	375.659	171.144	67.2064	186.704	145.182	231.693	126.796	215.348	0	114.491	26.8091	207.031	71.6227	91.0371	16.1298	21.6736	1116.9	756.299	273.44	736.986	101.57
				253.09	#N/A	17821	253.09	8.51764	0	0	0	0	0	0	0	178.443	17.6333	0	0	0	382.344	0	1342.42	0	0	0	0	14.4745	14.747	0	0	19.4536	25.2356	791.812	230.641	283.716
				253.11	#N/A	7242	253.108	6.27893	24.5863	52.4051	185.183	35.382	422.697	598.023	355.967	747.665	1075.12	460.305	1065.35	278.607	1945.55	572.889	1358.17	5677.48	8321.49	13184.2	9719.43	8884.48	7181.18	16710.6	15661.5	12162.6	29461.8	16294.3	28406.9	11925.4
				253.11	#N/A	8955	253.108	6.69256	147.24	146.414	509.859	129.816	2457.84	3309.82	2243.91	830.775	1075.12	3434.94	711.3	1711.75	1945.55	2633.7	1377.05	4245.38	2330.63	4839.66	3224.64	14407.6	3838.45	5070.6	4797.12	8328.79	5466.26	12318.7	10162.1	6788.44
				253.11	#N/A	12535	253.108	6.89888	22.3678	21.6366	479.926	22.7489	2015.75	2662.19	1799.54	443	325.305	2702.92	276.194	1394.84	972.466	2605	563.3	6742.89	1051.41	5018.02	1788.07	3506.08	1713.49	4867.81	7835.32	10016.8	9897.75	21525	17422.1	6034.22
				253.11	#N/A	5895	253.108	5.68527	0	0	24.806	0	61.0207	22.1849	0	215.489	382.311	0	259.909	0	657.303	54.0002	228.033	2870.91	1328.77	2159.97	1742.07	5955.69	875.598	1976.14	2865.02	12382.1	3167.64	5460.58	23059.8	2100.53
[truncated: 6,941 more rows]

## Sheet: Features_Batch1
rounded row (3)	flag	row ID	row m/z	row retention time	blank_rep3.mzXML Peak area	blank_rep1.mzXML Peak area	Sol_ASW_3.mzXML Peak area	blank_rep2.mzXML Peak area	C_MQ_3.mzXML Peak area	C_MQ_2.mzXML Peak area	C_ASW_2.mzXML Peak area	Sol_MQ_3.mzXML Peak area	Sol_MQ_2.mzXML Peak area	C_MQ_1.mzXML Peak area	Sol_MQ_1.mzXML Peak area	C_ASW_1.mzXML Peak area	Sol_ASW_2.mzXML Peak area	C_ASW_3.mzXML Peak area	Sol_ASW_1.mzXML Peak area	C_L_zero.mzXML Peak area	C_CSW_3.mzXML Peak area	C_L_3.mzXML Peak area	BIO22_2.mzXML Peak area	C_CSW_2.mzXML Peak area	C_CSW_1.mzXML Peak area	C_L_2.mzXML Peak area	C_L_1.mzXML Peak area	BIO22_3.mzXML Peak area	BIO22_1.mzXML Peak area	Sol_L_2.mzXML Peak area	Sol_L_3.mzXML Peak area	Sol_L_1.mzXML Peak area
[truncated: 37 more rows]

[truncated: 11 more sheets: selected_batch1, Normalisation_batch1, Norm_data_batch1, final_batch1, output_Batch2, Features_batch2, selected_batch2, normalisation_batch2, norm_data_batch2, final_batch2, plots]
